# Supplementary material for: Active promoters give rise to false positive ‘Phantom Peaks’ in ChIP-seq experiments
Source: Nucleic Acids Res. 2015 Jun 27;43(14):6959–68. doi: 10.1093/nar/gkv637 (PMC4538825; doi:10.1093/nar/gkv637)
Supplement: SUPPLEMENTARY DATA [file supp_gkv637_Supplementary_table_3__List_of_Phantom_Peaks.xlsx]

## Sheet: Sheet1
Name	chr	start	end	strand
Phantom Peak-1	chr2L	18637	19089	+
Phantom Peak-2	chr2L	102118	102570	+
Phantom Peak-3	chr2L	107669	108121	+
Phantom Peak-4	chr2L	143051	143503	+
Phantom Peak-5	chr2L	155891	156343	+
Phantom Peak-6	chr2L	158670	159126	+
Phantom Peak-7	chr2L	203516	203968	+
Phantom Peak-8	chr2L	207139	207591	+
Phantom Peak-9	chr2L	250718	251212	+
Phantom Peak-10	chr2L	252170	252622	+
Phantom Peak-11	chr2L	277126	277578	+
Phantom Peak-12	chr2L	285604	286086	+
Phantom Peak-13	chr2L	294822	295274	+
Phantom Peak-14	chr2L	297620	298072	+
Phantom Peak-15	chr2L	305521	305973	+
Phantom Peak-16	chr2L	357710	358162	+
Phantom Peak-17	chr2L	403877	404331	+
Phantom Peak-18	chr2L	414638	415130	+
Phantom Peak-19	chr2L	419556	420052	+
Phantom Peak-20	chr2L	421262	421714	+
Phantom Peak-21	chr2L	452822	453274	+
Phantom Peak-22	chr2L	472757	473209	+
Phantom Peak-23	chr2L	490074	490526	+
Phantom Peak-24	chr2L	540446	540898	+
Phantom Peak-25	chr2L	560154	560606	+
Phantom Peak-26	chr2L	568019	568471	+
Phantom Peak-27	chr2L	574210	574662	+
Phantom Peak-28	chr2L	602342	602794	+
Phantom Peak-29	chr2L	739987	740439	+
Phantom Peak-30	chr2L	821143	821595	+
Phantom Peak-31	chr2L	825708	826160	+
Phantom Peak-32	chr2L	850939	851391	+
Phantom Peak-33	chr2L	855169	855621	+
Phantom Peak-34	chr2L	884941	885393	+
Phantom Peak-35	chr2L	1006447	1006899	+
Phantom Peak-36	chr2L	1077690	1078142	+
Phantom Peak-37	chr2L	1108202	1108664	+
Phantom Peak-38	chr2L	1169866	1170318	+
Phantom Peak-39	chr2L	1177414	1177866	+
Phantom Peak-40	chr2L	1491770	1492222	+
Phantom Peak-41	chr2L	1611063	1611515	+
Phantom Peak-42	chr2L	1614025	1614477	+
Phantom Peak-43	chr2L	1704644	1705101	+
Phantom Peak-44	chr2L	1710247	1710699	+
Phantom Peak-45	chr2L	1715710	1716162	+
Phantom Peak-46	chr2L	1724240	1724692	+
Phantom Peak-47	chr2L	1751903	1752355	+
Phantom Peak-48	chr2L	1884333	1884785	+
Phantom Peak-49	chr2L	1954481	1954933	+
Phantom Peak-50	chr2L	1970379	1970831	+
Phantom Peak-51	chr2L	1972651	1973103	+
Phantom Peak-52	chr2L	1973846	1974298	+
Phantom Peak-53	chr2L	1980581	1981033	+
Phantom Peak-54	chr2L	2037443	2037895	+
Phantom Peak-55	chr2L	2045255	2045707	+
Phantom Peak-56	chr2L	2147116	2147593	+
Phantom Peak-57	chr2L	2192223	2192675	+
Phantom Peak-58	chr2L	2213965	2214417	+
Phantom Peak-59	chr2L	2220485	2220937	+
Phantom Peak-60	chr2L	2226229	2226681	+
Phantom Peak-61	chr2L	2364921	2365474	+
Phantom Peak-62	chr2L	2375618	2376070	+
Phantom Peak-63	chr2L	2380723	2381175	+
Phantom Peak-64	chr2L	2382920	2383372	+
Phantom Peak-65	chr2L	2492553	2493005	+
Phantom Peak-66	chr2L	2574866	2575318	+
Phantom Peak-67	chr2L	2580006	2580458	+
Phantom Peak-68	chr2L	2585250	2585702	+
Phantom Peak-69	chr2L	2724422	2724874	+
Phantom Peak-70	chr2L	2739784	2740236	+
Phantom Peak-71	chr2L	2748457	2748909	+
Phantom Peak-72	chr2L	2759603	2760055	+
Phantom Peak-73	chr2L	2769864	2770316	+
Phantom Peak-74	chr2L	2855732	2856256	+
Phantom Peak-75	chr2L	2856930	2857382	+
Phantom Peak-76	chr2L	2874468	2875002	+
Phantom Peak-77	chr2L	2878095	2878547	+
Phantom Peak-78	chr2L	2885127	2885415	+
Phantom Peak-79	chr2L	2987560	2988081	+
Phantom Peak-80	chr2L	2992574	2993026	+
Phantom Peak-81	chr2L	2998993	2999445	+
Phantom Peak-82	chr2L	3029011	3029463	+
Phantom Peak-83	chr2L	3037179	3037631	+
Phantom Peak-84	chr2L	3144672	3145124	+
Phantom Peak-85	chr2L	3159175	3159865	+
Phantom Peak-86	chr2L	3163426	3163878	+
Phantom Peak-87	chr2L	3303456	3303908	+
Phantom Peak-88	chr2L	3373245	3373697	+
Phantom Peak-89	chr2L	3376599	3377090	+
Phantom Peak-90	chr2L	3457016	3457468	+
Phantom Peak-91	chr2L	3465899	3466351	+
Phantom Peak-92	chr2L	3469808	3470260	+
Phantom Peak-93	chr2L	3514566	3515018	+
Phantom Peak-94	chr2L	3618704	3619259	+
Phantom Peak-95	chr2L	3657348	3657800	+
Phantom Peak-96	chr2L	3662238	3662718	+
Phantom Peak-97	chr2L	3711541	3711993	+
Phantom Peak-98	chr2L	3712966	3713418	+
Phantom Peak-99	chr2L	3786167	3786619	+
Phantom Peak-100	chr2L	3813238	3813690	+
Phantom Peak-101	chr2L	3862425	3862877	+
Phantom Peak-102	chr2L	3867445	3867897	+
Phantom Peak-103	chr2L	3872263	3872715	+
Phantom Peak-104	chr2L	4187585	4188037	+
Phantom Peak-105	chr2L	4226771	4227223	+
Phantom Peak-106	chr2L	4345680	4346132	+
Phantom Peak-107	chr2L	4371656	4372108	+
Phantom Peak-108	chr2L	4393709	4394183	+
Phantom Peak-109	chr2L	4442145	4442597	+
Phantom Peak-110	chr2L	4454267	4454719	+
Phantom Peak-111	chr2L	4458583	4459035	+
Phantom Peak-112	chr2L	4459528	4459980	+
Phantom Peak-113	chr2L	4809993	4810445	+
Phantom Peak-114	chr2L	4818033	4818485	+
Phantom Peak-115	chr2L	4830502	4830954	+
Phantom Peak-116	chr2L	4837830	4838284	+
Phantom Peak-117	chr2L	4847475	4847927	+
Phantom Peak-118	chr2L	4882898	4883350	+
Phantom Peak-119	chr2L	4892008	4892312	+
Phantom Peak-120	chr2L	4949620	4950072	+
Phantom Peak-121	chr2L	4971310	4971762	+
Phantom Peak-122	chr2L	4981252	4981738	+
Phantom Peak-123	chr2L	5001251	5001703	+
Phantom Peak-124	chr2L	5009536	5009988	+
Phantom Peak-125	chr2L	5042982	5043434	+
Phantom Peak-126	chr2L	5052559	5053011	+
Phantom Peak-127	chr2L	5054880	5055332	+
Phantom Peak-128	chr2L	5059638	5060177	+
Phantom Peak-129	chr2L	5070707	5071159	+
Phantom Peak-130	chr2L	5093380	5093832	+
Phantom Peak-131	chr2L	5278369	5278821	+
Phantom Peak-132	chr2L	5326548	5327000	+
Phantom Peak-133	chr2L	5365767	5366258	+
Phantom Peak-134	chr2L	5403523	5403975	+
Phantom Peak-135	chr2L	5461135	5461587	+
Phantom Peak-136	chr2L	5519800	5520270	+
Phantom Peak-137	chr2L	5523974	5524437	+
Phantom Peak-138	chr2L	5542199	5542651	+
Phantom Peak-139	chr2L	5724492	5724780	+
Phantom Peak-140	chr2L	5771137	5771589	+
Phantom Peak-141	chr2L	5800082	5800534	+
Phantom Peak-142	chr2L	5906845	5907297	+
Phantom Peak-143	chr2L	5943403	5943855	+
Phantom Peak-144	chr2L	5949126	5949578	+
Phantom Peak-145	chr2L	5981334	5981786	+
Phantom Peak-146	chr2L	5999319	5999771	+
Phantom Peak-147	chr2L	6024318	6024770	+
Phantom Peak-148	chr2L	6047739	6048191	+
Phantom Peak-149	chr2L	6062567	6063019	+
Phantom Peak-150	chr2L	6070744	6071196	+
Phantom Peak-151	chr2L	6088353	6088641	+
Phantom Peak-152	chr2L	6098797	6099249	+
Phantom Peak-153	chr2L	6124795	6125259	+
Phantom Peak-154	chr2L	6323490	6323942	+
Phantom Peak-155	chr2L	6338448	6338957	+
Phantom Peak-156	chr2L	6343507	6343795	+
Phantom Peak-157	chr2L	6448337	6448789	+
Phantom Peak-158	chr2L	6455808	6456280	+
Phantom Peak-159	chr2L	6467488	6467940	+
Phantom Peak-160	chr2L	6473700	6474152	+
Phantom Peak-161	chr2L	6480530	6481044	+
Phantom Peak-162	chr2L	6488786	6489238	+
Phantom Peak-163	chr2L	6498326	6498778	+
Phantom Peak-164	chr2L	6526918	6527392	+
Phantom Peak-165	chr2L	6557322	6557775	+
Phantom Peak-166	chr2L	6610697	6611149	+
Phantom Peak-167	chr2L	6622553	6623005	+
Phantom Peak-168	chr2L	6649068	6649527	+
Phantom Peak-169	chr2L	6673682	6674134	+
Phantom Peak-170	chr2L	6677444	6677896	+
Phantom Peak-171	chr2L	6684562	6685014	+
Phantom Peak-172	chr2L	6717366	6717818	+
Phantom Peak-173	chr2L	6723174	6723626	+
Phantom Peak-174	chr2L	6797386	6797838	+
Phantom Peak-175	chr2L	6851887	6852352	+
Phantom Peak-176	chr2L	6853863	6854315	+
Phantom Peak-177	chr2L	6907672	6908124	+
Phantom Peak-178	chr2L	6913991	6914443	+
Phantom Peak-179	chr2L	6920061	6920513	+
Phantom Peak-180	chr2L	6956752	6957204	+
Phantom Peak-181	chr2L	6967469	6967921	+
Phantom Peak-182	chr2L	6971614	6972066	+
Phantom Peak-183	chr2L	7032471	7032923	+
Phantom Peak-184	chr2L	7042038	7042490	+
Phantom Peak-185	chr2L	7056059	7056511	+
Phantom Peak-186	chr2L	7065670	7066122	+
Phantom Peak-187	chr2L	7181833	7182285	+
Phantom Peak-188	chr2L	7194408	7194860	+
Phantom Peak-189	chr2L	7204108	7204560	+
Phantom Peak-190	chr2L	7219865	7220317	+
Phantom Peak-191	chr2L	7226543	7226995	+
Phantom Peak-192	chr2L	7258056	7258508	+
Phantom Peak-193	chr2L	7281418	7281870	+
Phantom Peak-194	chr2L	7306757	7307209	+
Phantom Peak-195	chr2L	7388028	7388480	+
Phantom Peak-196	chr2L	7412135	7412587	+
Phantom Peak-197	chr2L	7426454	7426911	+
Phantom Peak-198	chr2L	7496226	7496678	+
Phantom Peak-199	chr2L	7530749	7531201	+
Phantom Peak-200	chr2L	7534877	7535329	+
Phantom Peak-201	chr2L	7641576	7642028	+
Phantom Peak-202	chr2L	7782669	7783121	+
Phantom Peak-203	chr2L	7799773	7800388	+
Phantom Peak-204	chr2L	7811008	7811576	+
Phantom Peak-205	chr2L	7828167	7828619	+
Phantom Peak-206	chr2L	7856330	7856782	+
Phantom Peak-207	chr2L	7885242	7885694	+
Phantom Peak-208	chr2L	7890678	7891130	+
Phantom Peak-209	chr2L	7984034	7984486	+
Phantom Peak-210	chr2L	7998555	7999029	+
Phantom Peak-211	chr2L	8010625	8011077	+
Phantom Peak-212	chr2L	8029172	8029629	+
Phantom Peak-213	chr2L	8030641	8031205	+
Phantom Peak-214	chr2L	8042720	8043172	+
Phantom Peak-215	chr2L	8072669	8073121	+
Phantom Peak-216	chr2L	8082953	8083555	+
Phantom Peak-217	chr2L	8156742	8157194	+
Phantom Peak-218	chr2L	8162273	8162725	+
Phantom Peak-219	chr2L	8198705	8199157	+
Phantom Peak-220	chr2L	8211036	8211488	+
Phantom Peak-221	chr2L	8239728	8240287	+
Phantom Peak-222	chr2L	8300851	8301303	+
Phantom Peak-223	chr2L	8320130	8320582	+
Phantom Peak-224	chr2L	8364588	8365040	+
Phantom Peak-225	chr2L	8365640	8366092	+
Phantom Peak-226	chr2L	8382569	8383021	+
Phantom Peak-227	chr2L	8403312	8403764	+
Phantom Peak-228	chr2L	8415067	8415519	+
Phantom Peak-229	chr2L	8437149	8437601	+
Phantom Peak-230	chr2L	8464234	8464686	+
Phantom Peak-231	chr2L	8477923	8478375	+
Phantom Peak-232	chr2L	8488713	8489165	+
Phantom Peak-233	chr2L	8511726	8512178	+
Phantom Peak-234	chr2L	8528327	8528779	+
Phantom Peak-235	chr2L	8709401	8709853	+
Phantom Peak-236	chr2L	8740841	8741293	+
Phantom Peak-237	chr2L	8825190	8825642	+
Phantom Peak-238	chr2L	8888659	8889148	+
Phantom Peak-239	chr2L	8943111	8943563	+
Phantom Peak-240	chr2L	8958102	8958618	+
Phantom Peak-241	chr2L	8997297	8997749	+
Phantom Peak-242	chr2L	9166363	9166909	+
Phantom Peak-243	chr2L	9252949	9253401	+
Phantom Peak-244	chr2L	9330491	9330943	+
Phantom Peak-245	chr2L	9431027	9431606	+
Phantom Peak-246	chr2L	9494667	9495172	+
Phantom Peak-247	chr2L	9520754	9521206	+
Phantom Peak-248	chr2L	9539964	9540416	+
Phantom Peak-249	chr2L	9576585	9577037	+
Phantom Peak-250	chr2L	9616524	9616976	+
Phantom Peak-251	chr2L	9699156	9699608	+
Phantom Peak-252	chr2L	9711067	9711519	+
Phantom Peak-253	chr2L	9731222	9731674	+
Phantom Peak-254	chr2L	9758067	9758519	+
Phantom Peak-255	chr2L	9758920	9759208	+
Phantom Peak-256	chr2L	9763212	9763698	+
Phantom Peak-257	chr2L	9790635	9791087	+
Phantom Peak-258	chr2L	9792957	9793409	+
Phantom Peak-259	chr2L	9887739	9888191	+
Phantom Peak-260	chr2L	9890567	9891019	+
Phantom Peak-261	chr2L	9894880	9895332	+
Phantom Peak-262	chr2L	9897353	9897805	+
Phantom Peak-263	chr2L	9912493	9913004	+
Phantom Peak-264	chr2L	9918003	9918455	+
Phantom Peak-265	chr2L	9938602	9939054	+
Phantom Peak-266	chr2L	9954011	9954463	+
Phantom Peak-267	chr2L	9967007	9967459	+
Phantom Peak-268	chr2L	10003561	10004013	+
Phantom Peak-269	chr2L	10009112	10009564	+
Phantom Peak-270	chr2L	10056662	10057114	+
Phantom Peak-271	chr2L	10143259	10143547	+
Phantom Peak-272	chr2L	10200792	10201244	+
Phantom Peak-273	chr2L	10220987	10221522	+
Phantom Peak-274	chr2L	10226632	10227084	+
Phantom Peak-275	chr2L	10239027	10239479	+
Phantom Peak-276	chr2L	10246847	10247299	+
Phantom Peak-277	chr2L	10250440	10250892	+
Phantom Peak-278	chr2L	10255658	10256110	+
Phantom Peak-279	chr2L	10260844	10261296	+
Phantom Peak-280	chr2L	10277403	10277855	+
Phantom Peak-281	chr2L	10278620	10279072	+
Phantom Peak-282	chr2L	10303746	10304198	+
Phantom Peak-283	chr2L	10314282	10314787	+
Phantom Peak-284	chr2L	10333404	10333856	+
Phantom Peak-285	chr2L	10339157	10339612	+
Phantom Peak-286	chr2L	10356535	10356987	+
Phantom Peak-287	chr2L	10362613	10363143	+
Phantom Peak-288	chr2L	10366433	10366885	+
Phantom Peak-289	chr2L	10386104	10386715	+
Phantom Peak-290	chr2L	10387794	10388246	+
Phantom Peak-291	chr2L	10396270	10396893	+
Phantom Peak-292	chr2L	10407992	10408444	+
Phantom Peak-293	chr2L	10413671	10414123	+
Phantom Peak-294	chr2L	10430786	10431307	+
Phantom Peak-295	chr2L	10506700	10507153	+
Phantom Peak-296	chr2L	10517076	10517528	+
Phantom Peak-297	chr2L	10732286	10732753	+
Phantom Peak-298	chr2L	10743728	10744180	+
Phantom Peak-299	chr2L	10767764	10768216	+
Phantom Peak-300	chr2L	10769743	10770195	+
Phantom Peak-301	chr2L	10842369	10842821	+
Phantom Peak-302	chr2L	10850706	10851158	+
Phantom Peak-303	chr2L	10857903	10858355	+
Phantom Peak-304	chr2L	10964431	10964883	+
Phantom Peak-305	chr2L	10970191	10970643	+
Phantom Peak-306	chr2L	10989124	10989576	+
Phantom Peak-307	chr2L	11003968	11004451	+
Phantom Peak-308	chr2L	11010937	11011389	+
Phantom Peak-309	chr2L	11106544	11106996	+
Phantom Peak-310	chr2L	11123512	11123964	+
Phantom Peak-311	chr2L	11130482	11130934	+
Phantom Peak-312	chr2L	11268882	11269334	+
Phantom Peak-313	chr2L	11277782	11278234	+
Phantom Peak-314	chr2L	11280021	11280473	+
Phantom Peak-315	chr2L	11446023	11446475	+
Phantom Peak-316	chr2L	11498777	11499268	+
Phantom Peak-317	chr2L	11517024	11517476	+
Phantom Peak-318	chr2L	11809231	11809683	+
Phantom Peak-319	chr2L	11813612	11814064	+
Phantom Peak-320	chr2L	11829206	11829658	+
Phantom Peak-321	chr2L	11970943	11971395	+
Phantom Peak-322	chr2L	11987969	11988421	+
Phantom Peak-323	chr2L	11989683	11990135	+
Phantom Peak-324	chr2L	12020774	12021226	+
Phantom Peak-325	chr2L	12056059	12056511	+
Phantom Peak-326	chr2L	12093528	12093980	+
Phantom Peak-327	chr2L	12103312	12103865	+
Phantom Peak-328	chr2L	12108915	12109367	+
Phantom Peak-329	chr2L	12172681	12173135	+
Phantom Peak-330	chr2L	12424538	12424990	+
Phantom Peak-331	chr2L	12520334	12520786	+
Phantom Peak-332	chr2L	12546522	12546974	+
Phantom Peak-333	chr2L	12692736	12693188	+
Phantom Peak-334	chr2L	12694802	12695254	+
Phantom Peak-335	chr2L	12704331	12704791	+
Phantom Peak-336	chr2L	12721732	12722256	+
Phantom Peak-337	chr2L	12973962	12974414	+
Phantom Peak-338	chr2L	13000464	13000916	+
Phantom Peak-339	chr2L	13004003	13004495	+
Phantom Peak-340	chr2L	13018958	13019410	+
Phantom Peak-341	chr2L	13021153	13021636	+
Phantom Peak-342	chr2L	13165248	13165700	+
Phantom Peak-343	chr2L	13176689	13177203	+
Phantom Peak-344	chr2L	13182366	13182818	+
Phantom Peak-345	chr2L	13191816	13192268	+
Phantom Peak-346	chr2L	13203496	13203948	+
Phantom Peak-347	chr2L	13219678	13220130	+
Phantom Peak-348	chr2L	13286460	13286912	+
Phantom Peak-349	chr2L	13296090	13296542	+
Phantom Peak-350	chr2L	13370832	13371284	+
Phantom Peak-351	chr2L	13373780	13374300	+
Phantom Peak-352	chr2L	13378480	13379019	+
Phantom Peak-353	chr2L	13394905	13395357	+
Phantom Peak-354	chr2L	13445492	13445944	+
Phantom Peak-355	chr2L	13549416	13549868	+
Phantom Peak-356	chr2L	13780439	13780891	+
Phantom Peak-357	chr2L	13793293	13793745	+
Phantom Peak-358	chr2L	13813543	13813995	+
Phantom Peak-359	chr2L	13829553	13830005	+
Phantom Peak-360	chr2L	13835035	13835487	+
Phantom Peak-361	chr2L	13904450	13904902	+
Phantom Peak-362	chr2L	14094558	14095010	+
Phantom Peak-363	chr2L	14160772	14161224	+
Phantom Peak-364	chr2L	14287861	14288313	+
Phantom Peak-365	chr2L	14348592	14349044	+
Phantom Peak-366	chr2L	14354920	14355372	+
Phantom Peak-367	chr2L	14361772	14362224	+
Phantom Peak-368	chr2L	14588804	14589256	+
Phantom Peak-369	chr2L	14706176	14706628	+
Phantom Peak-370	chr2L	15005448	15005900	+
Phantom Peak-371	chr2L	15039219	15039671	+
Phantom Peak-372	chr2L	15057704	15058156	+
Phantom Peak-373	chr2L	15060577	15061029	+
Phantom Peak-374	chr2L	15067894	15068346	+
Phantom Peak-375	chr2L	15113205	15113657	+
Phantom Peak-376	chr2L	15248267	15248719	+
Phantom Peak-377	chr2L	15271809	15272261	+
Phantom Peak-378	chr2L	15498746	15499198	+
Phantom Peak-379	chr2L	15750893	15751345	+
Phantom Peak-380	chr2L	15770976	15771428	+
Phantom Peak-381	chr2L	16049638	16049926	+
Phantom Peak-382	chr2L	16257434	16257886	+
Phantom Peak-383	chr2L	16287614	16288066	+
Phantom Peak-384	chr2L	16299667	16300129	+
Phantom Peak-385	chr2L	16302808	16303260	+
Phantom Peak-386	chr2L	16310576	16311031	+
Phantom Peak-387	chr2L	16325616	16326068	+
Phantom Peak-388	chr2L	16328940	16329392	+
Phantom Peak-389	chr2L	16350111	16350563	+
Phantom Peak-390	chr2L	16356578	16357030	+
Phantom Peak-391	chr2L	16422667	16423119	+
Phantom Peak-392	chr2L	16486265	16486717	+
Phantom Peak-393	chr2L	16487538	16487990	+
Phantom Peak-394	chr2L	16491187	16491639	+
Phantom Peak-395	chr2L	16507613	16508065	+
Phantom Peak-396	chr2L	16656585	16657037	+
Phantom Peak-397	chr2L	16676933	16677385	+
Phantom Peak-398	chr2L	16679772	16680224	+
Phantom Peak-399	chr2L	16719571	16720023	+
Phantom Peak-400	chr2L	16738193	16738645	+
Phantom Peak-401	chr2L	16742964	16743416	+
Phantom Peak-402	chr2L	16815980	16816571	+
Phantom Peak-403	chr2L	16826822	16827274	+
Phantom Peak-404	chr2L	16879218	16879670	+
Phantom Peak-405	chr2L	16887829	16888632	+
Phantom Peak-406	chr2L	17368480	17368932	+
Phantom Peak-407	chr2L	17384015	17384306	+
Phantom Peak-408	chr2L	17410296	17410759	+
Phantom Peak-409	chr2L	17477708	17478160	+
Phantom Peak-410	chr2L	17484090	17484542	+
Phantom Peak-411	chr2L	17500939	17501391	+
Phantom Peak-412	chr2L	17603201	17603653	+
Phantom Peak-413	chr2L	17734608	17735060	+
Phantom Peak-414	chr2L	17784556	17785008	+
Phantom Peak-415	chr2L	17963067	17963519	+
Phantom Peak-416	chr2L	18137834	18138286	+
Phantom Peak-417	chr2L	18152297	18152769	+
Phantom Peak-418	chr2L	18158558	18159023	+
Phantom Peak-419	chr2L	18443104	18443613	+
Phantom Peak-420	chr2L	18448788	18449240	+
Phantom Peak-421	chr2L	18454411	18454863	+
Phantom Peak-422	chr2L	18484539	18484991	+
Phantom Peak-423	chr2L	18590617	18591069	+
Phantom Peak-424	chr2L	18665963	18666251	+
Phantom Peak-425	chr2L	18681878	18682330	+
Phantom Peak-426	chr2L	18688626	18689078	+
Phantom Peak-427	chr2L	18695320	18695812	+
Phantom Peak-428	chr2L	18703081	18703554	+
Phantom Peak-429	chr2L	18708459	18708939	+
Phantom Peak-430	chr2L	18714068	18714520	+
Phantom Peak-431	chr2L	18776540	18776992	+
Phantom Peak-432	chr2L	18782864	18783321	+
Phantom Peak-433	chr2L	18830880	18831340	+
Phantom Peak-434	chr2L	18839513	18839965	+
Phantom Peak-435	chr2L	18859121	18859573	+
Phantom Peak-436	chr2L	18881278	18881737	+
Phantom Peak-437	chr2L	18936052	18936504	+
Phantom Peak-438	chr2L	18943774	18944499	+
Phantom Peak-439	chr2L	18951625	18952077	+
Phantom Peak-440	chr2L	18968617	18969128	+
Phantom Peak-441	chr2L	18974322	18974774	+
Phantom Peak-442	chr2L	18987115	18987567	+
Phantom Peak-443	chr2L	19009137	19009589	+
Phantom Peak-444	chr2L	19034400	19034852	+
Phantom Peak-445	chr2L	19045090	19045542	+
Phantom Peak-446	chr2L	19053807	19054259	+
Phantom Peak-447	chr2L	19114102	19114554	+
Phantom Peak-448	chr2L	19133401	19133853	+
Phantom Peak-449	chr2L	19154714	19155166	+
Phantom Peak-450	chr2L	19181533	19181985	+
Phantom Peak-451	chr2L	19185793	19186245	+
Phantom Peak-452	chr2L	19393699	19394151	+
Phantom Peak-453	chr2L	19426453	19426905	+
Phantom Peak-454	chr2L	19430309	19430777	+
Phantom Peak-455	chr2L	19444633	19445132	+
Phantom Peak-456	chr2L	19453356	19453808	+
Phantom Peak-457	chr2L	19493009	19493461	+
Phantom Peak-458	chr2L	19508546	19508998	+
Phantom Peak-459	chr2L	19526266	19526794	+
Phantom Peak-460	chr2L	19542132	19542584	+
Phantom Peak-461	chr2L	19577179	19577731	+
Phantom Peak-462	chr2L	19582252	19582704	+
Phantom Peak-463	chr2L	19583867	19584327	+
Phantom Peak-464	chr2L	19735742	19736194	+
Phantom Peak-465	chr2L	19791809	19792261	+
Phantom Peak-466	chr2L	19795672	19796124	+
Phantom Peak-467	chr2L	19817122	19817574	+
Phantom Peak-468	chr2L	19887437	19887889	+
Phantom Peak-469	chr2L	19915143	19915610	+
Phantom Peak-470	chr2L	20060870	20061322	+
Phantom Peak-471	chr2L	20066053	20066505	+
Phantom Peak-472	chr2L	20075457	20075909	+
Phantom Peak-473	chr2L	20093776	20094228	+
Phantom Peak-474	chr2L	20104426	20104878	+
Phantom Peak-475	chr2L	20120827	20121286	+
Phantom Peak-476	chr2L	20148300	20148752	+
Phantom Peak-477	chr2L	20293920	20294372	+
Phantom Peak-478	chr2L	20350060	20350589	+
Phantom Peak-479	chr2L	20414826	20415278	+
Phantom Peak-480	chr2L	20416716	20417248	+
Phantom Peak-481	chr2L	20428670	20429122	+
Phantom Peak-482	chr2L	20638430	20638882	+
Phantom Peak-483	chr2L	20647258	20647710	+
Phantom Peak-484	chr2L	20656081	20656533	+
Phantom Peak-485	chr2L	20675787	20676239	+
Phantom Peak-486	chr2L	20757820	20758272	+
Phantom Peak-487	chr2L	20770330	20770782	+
Phantom Peak-488	chr2L	20787356	20787808	+
Phantom Peak-489	chr2L	20797281	20797826	+
Phantom Peak-490	chr2L	20823715	20824167	+
Phantom Peak-491	chr2L	20835559	20835847	+
Phantom Peak-492	chr2L	20918694	20919146	+
Phantom Peak-493	chr2L	20927633	20928085	+
Phantom Peak-494	chr2L	21051907	21052359	+
Phantom Peak-495	chr2L	21142898	21143350	+
Phantom Peak-496	chr2L	21148982	21149434	+
Phantom Peak-497	chr2L	21156059	21156511	+
Phantom Peak-498	chr2L	21168265	21168717	+
Phantom Peak-499	chr2L	21179585	21180061	+
Phantom Peak-500	chr2L	21218374	21218826	+
Phantom Peak-501	chr2L	21221105	21221393	+
Phantom Peak-502	chr2L	21236885	21237337	+
Phantom Peak-503	chr2L	21262699	21263151	+
Phantom Peak-504	chr2L	21309947	21310235	+
Phantom Peak-505	chr2L	21344124	21344576	+
Phantom Peak-506	chr2L	21397188	21397640	+
Phantom Peak-507	chr2L	21573068	21573520	+
Phantom Peak-508	chr2L	21629791	21630243	+
Phantom Peak-509	chr2L	21657406	21657858	+
Phantom Peak-510	chr2L	21681915	21682367	+
Phantom Peak-511	chr2L	21757260	21757712	+
Phantom Peak-512	chr2L	22024391	22024843	+
Phantom Peak-513	chr2L	22121541	22121993	+
Phantom Peak-514	chr2L	22129896	22130348	+
Phantom Peak-515	chr2L	22169039	22169492	+
Phantom Peak-516	chr2L	22239628	22240080	+
Phantom Peak-517	chr2L	22247674	22248126	+
Phantom Peak-518	chr2L	22249589	22250041	+
Phantom Peak-519	chr2L	22429259	22429711	+
Phantom Peak-520	chr2L	22442738	22443192	+
Phantom Peak-521	chr2L	22471566	22472019	+
Phantom Peak-522	chr2L	22690860	22691312	+
Phantom Peak-523	chr2L	22817243	22817695	+
Phantom Peak-524	chr2L	22960946	22961398	+
Phantom Peak-525	chr2R	18226	18678	+
Phantom Peak-526	chr2R	75459	75911	+
Phantom Peak-527	chr2R	130346	130834	+
Phantom Peak-528	chr2R	403827	404309	+
Phantom Peak-529	chr2R	433880	434353	+
Phantom Peak-530	chr2R	482572	483024	+
Phantom Peak-531	chr2R	506248	506700	+
Phantom Peak-532	chr2R	559071	559523	+
Phantom Peak-533	chr2R	616361	616813	+
Phantom Peak-534	chr2R	675998	676450	+
Phantom Peak-535	chr2R	711609	712061	+
Phantom Peak-536	chr2R	716475	716927	+
Phantom Peak-537	chr2R	977863	978315	+
Phantom Peak-538	chr2R	1009603	1010055	+
Phantom Peak-539	chr2R	1015661	1016113	+
Phantom Peak-540	chr2R	1138393	1138845	+
Phantom Peak-541	chr2R	1148003	1148455	+
Phantom Peak-542	chr2R	1181218	1181670	+
Phantom Peak-543	chr2R	1194519	1194971	+
Phantom Peak-544	chr2R	1228285	1228737	+
Phantom Peak-545	chr2R	1250483	1250935	+
Phantom Peak-546	chr2R	1303880	1304332	+
Phantom Peak-547	chr2R	1492197	1492649	+
Phantom Peak-548	chr2R	1551192	1551644	+
Phantom Peak-549	chr2R	1558990	1559442	+
Phantom Peak-550	chr2R	1580642	1581094	+
Phantom Peak-551	chr2R	1585041	1585493	+
Phantom Peak-552	chr2R	1589307	1589759	+
Phantom Peak-553	chr2R	1614238	1614690	+
Phantom Peak-554	chr2R	1640701	1641153	+
Phantom Peak-555	chr2R	1855081	1855533	+
Phantom Peak-556	chr2R	1861692	1862144	+
Phantom Peak-557	chr2R	1903134	1903677	+
Phantom Peak-558	chr2R	1923806	1924260	+
Phantom Peak-559	chr2R	1929906	1930358	+
Phantom Peak-560	chr2R	1963744	1964198	+
Phantom Peak-561	chr2R	1972929	1973381	+
Phantom Peak-562	chr2R	2038560	2039023	+
Phantom Peak-563	chr2R	2101650	2102142	+
Phantom Peak-564	chr2R	2381723	2382175	+
Phantom Peak-565	chr2R	2520476	2520928	+
Phantom Peak-566	chr2R	2523793	2524245	+
Phantom Peak-567	chr2R	2540241	2540772	+
Phantom Peak-568	chr2R	2543720	2544172	+
Phantom Peak-569	chr2R	2549327	2549793	+
Phantom Peak-570	chr2R	2550471	2550883	+
Phantom Peak-571	chr2R	2584011	2584463	+
Phantom Peak-572	chr2R	2629174	2629626	+
Phantom Peak-573	chr2R	2636491	2636943	+
Phantom Peak-574	chr2R	2644508	2644960	+
Phantom Peak-575	chr2R	2694865	2695317	+
Phantom Peak-576	chr2R	2698240	2698692	+
Phantom Peak-577	chr2R	2760229	2760701	+
Phantom Peak-578	chr2R	2810598	2811050	+
Phantom Peak-579	chr2R	2858952	2859404	+
Phantom Peak-580	chr2R	2873111	2873589	+
Phantom Peak-581	chr2R	2880150	2880602	+
Phantom Peak-582	chr2R	2899430	2899882	+
Phantom Peak-583	chr2R	3165505	3166068	+
Phantom Peak-584	chr2R	3188146	3188598	+
Phantom Peak-585	chr2R	3274553	3275030	+
Phantom Peak-586	chr2R	3283231	3283683	+
Phantom Peak-587	chr2R	3295130	3295582	+
Phantom Peak-588	chr2R	3306026	3306483	+
Phantom Peak-589	chr2R	3327926	3328378	+
Phantom Peak-590	chr2R	3341428	3341880	+
Phantom Peak-591	chr2R	3354081	3354533	+
Phantom Peak-592	chr2R	3361546	3362017	+
Phantom Peak-593	chr2R	3377263	3377725	+
Phantom Peak-594	chr2R	3387217	3387669	+
Phantom Peak-595	chr2R	3413025	3413477	+
Phantom Peak-596	chr2R	3420570	3421078	+
Phantom Peak-597	chr2R	3427001	3427453	+
Phantom Peak-598	chr2R	3477439	3477891	+
Phantom Peak-599	chr2R	3541256	3541708	+
Phantom Peak-600	chr2R	3556355	3556807	+
Phantom Peak-601	chr2R	3561704	3562156	+
Phantom Peak-602	chr2R	3563724	3564176	+
Phantom Peak-603	chr2R	3586293	3586813	+
Phantom Peak-604	chr2R	3693730	3694182	+
Phantom Peak-605	chr2R	3699688	3700140	+
Phantom Peak-606	chr2R	3804020	3804510	+
Phantom Peak-607	chr2R	3819683	3820135	+
Phantom Peak-608	chr2R	3826424	3826876	+
Phantom Peak-609	chr2R	3843379	3843831	+
Phantom Peak-610	chr2R	3877105	3877557	+
Phantom Peak-611	chr2R	3901664	3902123	+
Phantom Peak-612	chr2R	3906264	3906716	+
Phantom Peak-613	chr2R	3918259	3918711	+
Phantom Peak-614	chr2R	3955212	3955664	+
Phantom Peak-615	chr2R	3967353	3967805	+
Phantom Peak-616	chr2R	3993619	3994071	+
Phantom Peak-617	chr2R	4010300	4010752	+
Phantom Peak-618	chr2R	4018665	4019117	+
Phantom Peak-619	chr2R	4043941	4044393	+
Phantom Peak-620	chr2R	4050812	4051264	+
Phantom Peak-621	chr2R	4061297	4061749	+
Phantom Peak-622	chr2R	4125090	4125542	+
Phantom Peak-623	chr2R	4138945	4139397	+
Phantom Peak-624	chr2R	4284165	4284466	+
Phantom Peak-625	chr2R	4308096	4308564	+
Phantom Peak-626	chr2R	4460054	4460506	+
Phantom Peak-627	chr2R	4487359	4488040	+
Phantom Peak-628	chr2R	4501914	4502366	+
Phantom Peak-629	chr2R	4519279	4519731	+
Phantom Peak-630	chr2R	4552780	4553349	+
Phantom Peak-631	chr2R	4611325	4611899	+
Phantom Peak-632	chr2R	4620748	4621200	+
Phantom Peak-633	chr2R	4647066	4647518	+
Phantom Peak-634	chr2R	4780876	4781328	+
Phantom Peak-635	chr2R	4787534	4787986	+
Phantom Peak-636	chr2R	4788687	4789139	+
Phantom Peak-637	chr2R	4801766	4802218	+
Phantom Peak-638	chr2R	4810045	4810497	+
Phantom Peak-639	chr2R	4815398	4815850	+
Phantom Peak-640	chr2R	4834669	4835121	+
Phantom Peak-641	chr2R	4838850	4839302	+
Phantom Peak-642	chr2R	4879732	4880184	+
Phantom Peak-643	chr2R	4894365	4894817	+
Phantom Peak-644	chr2R	4926887	4927339	+
Phantom Peak-645	chr2R	4982458	4982910	+
Phantom Peak-646	chr2R	4990514	4990966	+
Phantom Peak-647	chr2R	4998039	4998491	+
Phantom Peak-648	chr2R	5003379	5003831	+
Phantom Peak-649	chr2R	5009387	5009839	+
Phantom Peak-650	chr2R	5019682	5020134	+
Phantom Peak-651	chr2R	5025230	5025682	+
Phantom Peak-652	chr2R	5031262	5031714	+
Phantom Peak-653	chr2R	5064627	5065090	+
Phantom Peak-654	chr2R	5079391	5079843	+
Phantom Peak-655	chr2R	5094618	5095071	+
Phantom Peak-656	chr2R	5139346	5139822	+
Phantom Peak-657	chr2R	5172388	5172840	+
Phantom Peak-658	chr2R	5178980	5179484	+
Phantom Peak-659	chr2R	5286120	5286572	+
Phantom Peak-660	chr2R	5311337	5311789	+
Phantom Peak-661	chr2R	5313735	5314187	+
Phantom Peak-662	chr2R	5333181	5333677	+
Phantom Peak-663	chr2R	5429048	5429500	+
Phantom Peak-664	chr2R	5465402	5465690	+
Phantom Peak-665	chr2R	5466295	5466747	+
Phantom Peak-666	chr2R	5474394	5474846	+
Phantom Peak-667	chr2R	5481320	5481772	+
Phantom Peak-668	chr2R	5580901	5581354	+
Phantom Peak-669	chr2R	5698125	5698577	+
Phantom Peak-670	chr2R	5707546	5707998	+
Phantom Peak-671	chr2R	5724222	5724674	+
Phantom Peak-672	chr2R	5729811	5730263	+
Phantom Peak-673	chr2R	5735155	5735607	+
Phantom Peak-674	chr2R	5752919	5753371	+
Phantom Peak-675	chr2R	5769655	5770107	+
Phantom Peak-676	chr2R	5778925	5779377	+
Phantom Peak-677	chr2R	5798114	5798566	+
Phantom Peak-678	chr2R	5830346	5830634	+
Phantom Peak-679	chr2R	5846190	5846642	+
Phantom Peak-680	chr2R	5856351	5856803	+
Phantom Peak-681	chr2R	5860109	5860561	+
Phantom Peak-682	chr2R	5876361	5876813	+
Phantom Peak-683	chr2R	5914031	5914483	+
Phantom Peak-684	chr2R	5920247	5920824	+
Phantom Peak-685	chr2R	5935901	5936353	+
Phantom Peak-686	chr2R	5939491	5939943	+
Phantom Peak-687	chr2R	5953860	5954335	+
Phantom Peak-688	chr2R	5962952	5963404	+
Phantom Peak-689	chr2R	5984165	5984617	+
Phantom Peak-690	chr2R	5986906	5987358	+
Phantom Peak-691	chr2R	6004897	6005349	+
Phantom Peak-692	chr2R	6029609	6030061	+
Phantom Peak-693	chr2R	6197130	6197660	+
Phantom Peak-694	chr2R	6316975	6317427	+
Phantom Peak-695	chr2R	6325244	6325696	+
Phantom Peak-696	chr2R	6355857	6356309	+
Phantom Peak-697	chr2R	6367441	6367893	+
Phantom Peak-698	chr2R	6444532	6444984	+
Phantom Peak-699	chr2R	6532924	6533376	+
Phantom Peak-700	chr2R	6618793	6619248	+
Phantom Peak-701	chr2R	6627185	6627637	+
Phantom Peak-702	chr2R	6670148	6670603	+
Phantom Peak-703	chr2R	6698289	6698741	+
Phantom Peak-704	chr2R	6707216	6707668	+
Phantom Peak-705	chr2R	6726034	6726486	+
Phantom Peak-706	chr2R	6762118	6762578	+
Phantom Peak-707	chr2R	6774044	6774496	+
Phantom Peak-708	chr2R	6786366	6786818	+
Phantom Peak-709	chr2R	7021824	7022276	+
Phantom Peak-710	chr2R	7037366	7037818	+
Phantom Peak-711	chr2R	7106736	7107188	+
Phantom Peak-712	chr2R	7166973	7167425	+
Phantom Peak-713	chr2R	7171356	7171860	+
Phantom Peak-714	chr2R	7177021	7177486	+
Phantom Peak-715	chr2R	7184805	7185257	+
Phantom Peak-716	chr2R	7194993	7195535	+
Phantom Peak-717	chr2R	7258484	7258936	+
Phantom Peak-718	chr2R	7298226	7298678	+
Phantom Peak-719	chr2R	7339274	7339562	+
Phantom Peak-720	chr2R	7362886	7363338	+
Phantom Peak-721	chr2R	7415512	7416061	+
Phantom Peak-722	chr2R	7416940	7417392	+
Phantom Peak-723	chr2R	7528277	7528729	+
Phantom Peak-724	chr2R	7539053	7539516	+
Phantom Peak-725	chr2R	7566651	7567103	+
Phantom Peak-726	chr2R	7712586	7713038	+
Phantom Peak-727	chr2R	7739838	7740290	+
Phantom Peak-728	chr2R	7772885	7773337	+
Phantom Peak-729	chr2R	7779331	7779783	+
Phantom Peak-730	chr2R	7786746	7787198	+
Phantom Peak-731	chr2R	7791231	7791683	+
Phantom Peak-732	chr2R	7857479	7857931	+
Phantom Peak-733	chr2R	7876252	7876723	+
Phantom Peak-734	chr2R	7915189	7915641	+
Phantom Peak-735	chr2R	7924556	7925008	+
Phantom Peak-736	chr2R	8025986	8026438	+
Phantom Peak-737	chr2R	8027880	8028332	+
Phantom Peak-738	chr2R	8038364	8038816	+
Phantom Peak-739	chr2R	8055930	8056382	+
Phantom Peak-740	chr2R	8071608	8072060	+
Phantom Peak-741	chr2R	8088098	8088550	+
Phantom Peak-742	chr2R	8213500	8213996	+
Phantom Peak-743	chr2R	8225103	8225555	+
Phantom Peak-744	chr2R	8232062	8232594	+
Phantom Peak-745	chr2R	8310830	8311282	+
Phantom Peak-746	chr2R	8318391	8318843	+
Phantom Peak-747	chr2R	8323285	8323737	+
Phantom Peak-748	chr2R	8324393	8324845	+
Phantom Peak-749	chr2R	8340333	8340785	+
Phantom Peak-750	chr2R	8355490	8356078	+
Phantom Peak-751	chr2R	8406380	8406832	+
Phantom Peak-752	chr2R	8408661	8409113	+
Phantom Peak-753	chr2R	8416150	8416656	+
Phantom Peak-754	chr2R	8457174	8457626	+
Phantom Peak-755	chr2R	8480757	8481217	+
Phantom Peak-756	chr2R	8499712	8500173	+
Phantom Peak-757	chr2R	8523924	8524376	+
Phantom Peak-758	chr2R	8553228	8553680	+
Phantom Peak-759	chr2R	8644851	8645303	+
Phantom Peak-760	chr2R	8648150	8648602	+
Phantom Peak-761	chr2R	8756821	8757386	+
Phantom Peak-762	chr2R	8767320	8767932	+
Phantom Peak-763	chr2R	8771801	8772253	+
Phantom Peak-764	chr2R	8803146	8803598	+
Phantom Peak-765	chr2R	8823806	8824258	+
Phantom Peak-766	chr2R	8883677	8884129	+
Phantom Peak-767	chr2R	8930638	8931090	+
Phantom Peak-768	chr2R	9020357	9020809	+
Phantom Peak-769	chr2R	9040007	9040459	+
Phantom Peak-770	chr2R	9045773	9046287	+
Phantom Peak-771	chr2R	9055379	9055831	+
Phantom Peak-772	chr2R	9071211	9071663	+
Phantom Peak-773	chr2R	9076792	9077080	+
Phantom Peak-774	chr2R	9085672	9086124	+
Phantom Peak-775	chr2R	9093989	9094441	+
Phantom Peak-776	chr2R	9101931	9102383	+
Phantom Peak-777	chr2R	9109663	9110115	+
Phantom Peak-778	chr2R	9117586	9118038	+
Phantom Peak-779	chr2R	9126774	9127226	+
Phantom Peak-780	chr2R	9297257	9297759	+
Phantom Peak-781	chr2R	9302075	9302363	+
Phantom Peak-782	chr2R	9337787	9338239	+
Phantom Peak-783	chr2R	9370575	9371027	+
Phantom Peak-784	chr2R	9382175	9382627	+
Phantom Peak-785	chr2R	9390118	9390570	+
Phantom Peak-786	chr2R	9393598	9394050	+
Phantom Peak-787	chr2R	9441301	9441753	+
Phantom Peak-788	chr2R	9480669	9481255	+
Phantom Peak-789	chr2R	9711972	9712433	+
Phantom Peak-790	chr2R	9733632	9734084	+
Phantom Peak-791	chr2R	9741676	9742128	+
Phantom Peak-792	chr2R	9749227	9749679	+
Phantom Peak-793	chr2R	9821803	9822255	+
Phantom Peak-794	chr2R	9829484	9829936	+
Phantom Peak-795	chr2R	9841446	9841898	+
Phantom Peak-796	chr2R	9847811	9848263	+
Phantom Peak-797	chr2R	9850978	9851430	+
Phantom Peak-798	chr2R	9870644	9871105	+
Phantom Peak-799	chr2R	9878241	9878783	+
Phantom Peak-800	chr2R	10028350	10028830	+
Phantom Peak-801	chr2R	10052119	10052580	+
Phantom Peak-802	chr2R	10057741	10058193	+
Phantom Peak-803	chr2R	10060934	10061386	+
Phantom Peak-804	chr2R	10103947	10104399	+
Phantom Peak-805	chr2R	10127032	10127484	+
Phantom Peak-806	chr2R	10143743	10144195	+
Phantom Peak-807	chr2R	10157956	10158408	+
Phantom Peak-808	chr2R	10190109	10190561	+
Phantom Peak-809	chr2R	10239452	10239904	+
Phantom Peak-810	chr2R	10244608	10245077	+
Phantom Peak-811	chr2R	10250255	10250707	+
Phantom Peak-812	chr2R	10299007	10299462	+
Phantom Peak-813	chr2R	10319684	10320136	+
Phantom Peak-814	chr2R	10321756	10322044	+
Phantom Peak-815	chr2R	10345498	10345968	+
Phantom Peak-816	chr2R	10368156	10368759	+
Phantom Peak-817	chr2R	10391207	10391659	+
Phantom Peak-818	chr2R	10413822	10414274	+
Phantom Peak-819	chr2R	10505989	10506441	+
Phantom Peak-820	chr2R	10508761	10509259	+
Phantom Peak-821	chr2R	10511988	10512440	+
Phantom Peak-822	chr2R	10532088	10532555	+
Phantom Peak-823	chr2R	10639676	10640128	+
Phantom Peak-824	chr2R	10645178	10645630	+
Phantom Peak-825	chr2R	10656762	10657214	+
Phantom Peak-826	chr2R	10658588	10659046	+
Phantom Peak-827	chr2R	10739959	10740411	+
Phantom Peak-828	chr2R	10748043	10748495	+
Phantom Peak-829	chr2R	10758477	10758929	+
Phantom Peak-830	chr2R	10822773	10823225	+
Phantom Peak-831	chr2R	10850377	10850856	+
Phantom Peak-832	chr2R	10868454	10868906	+
Phantom Peak-833	chr2R	10879610	10880062	+
Phantom Peak-834	chr2R	10881101	10881555	+
Phantom Peak-835	chr2R	11001861	11002313	+
Phantom Peak-836	chr2R	11035131	11035583	+
Phantom Peak-837	chr2R	11101096	11101612	+
Phantom Peak-838	chr2R	11132373	11132825	+
Phantom Peak-839	chr2R	11209620	11210112	+
Phantom Peak-840	chr2R	11216678	11217130	+
Phantom Peak-841	chr2R	11227013	11227465	+
Phantom Peak-842	chr2R	11258862	11259314	+
Phantom Peak-843	chr2R	11268006	11268458	+
Phantom Peak-844	chr2R	11419624	11420076	+
Phantom Peak-845	chr2R	11425282	11425734	+
Phantom Peak-846	chr2R	11428660	11429112	+
Phantom Peak-847	chr2R	11453442	11453894	+
Phantom Peak-848	chr2R	11461147	11461599	+
Phantom Peak-849	chr2R	11545210	11545662	+
Phantom Peak-850	chr2R	11585467	11585919	+
Phantom Peak-851	chr2R	11708790	11709242	+
Phantom Peak-852	chr2R	11735374	11735826	+
Phantom Peak-853	chr2R	11756459	11756911	+
Phantom Peak-854	chr2R	11809781	11810233	+
Phantom Peak-855	chr2R	11819288	11819740	+
Phantom Peak-856	chr2R	11822035	11822487	+
Phantom Peak-857	chr2R	11842254	11842706	+
Phantom Peak-858	chr2R	11888999	11889451	+
Phantom Peak-859	chr2R	11895013	11895465	+
Phantom Peak-860	chr2R	11902134	11902586	+
Phantom Peak-861	chr2R	11985966	11986462	+
Phantom Peak-862	chr2R	11989948	11990400	+
Phantom Peak-863	chr2R	11997680	11998132	+
Phantom Peak-864	chr2R	12012171	12012623	+
Phantom Peak-865	chr2R	12022956	12023408	+
Phantom Peak-866	chr2R	12037349	12037801	+
Phantom Peak-867	chr2R	12058132	12058601	+
Phantom Peak-868	chr2R	12066040	12066492	+
Phantom Peak-869	chr2R	12073785	12074237	+
Phantom Peak-870	chr2R	12083669	12084121	+
Phantom Peak-871	chr2R	12090176	12090649	+
Phantom Peak-872	chr2R	12109166	12109618	+
Phantom Peak-873	chr2R	12159295	12159747	+
Phantom Peak-874	chr2R	12178775	12179227	+
Phantom Peak-875	chr2R	12181538	12182052	+
Phantom Peak-876	chr2R	12209436	12209888	+
Phantom Peak-877	chr2R	12223987	12224439	+
Phantom Peak-878	chr2R	12231745	12232197	+
Phantom Peak-879	chr2R	12403411	12403863	+
Phantom Peak-880	chr2R	12439278	12439730	+
Phantom Peak-881	chr2R	12459091	12459543	+
Phantom Peak-882	chr2R	12466086	12466538	+
Phantom Peak-883	chr2R	12473183	12473669	+
Phantom Peak-884	chr2R	12482142	12482594	+
Phantom Peak-885	chr2R	12494882	12495334	+
Phantom Peak-886	chr2R	12661314	12661766	+
Phantom Peak-887	chr2R	12670721	12671311	+
Phantom Peak-888	chr2R	12687528	12687980	+
Phantom Peak-889	chr2R	12716191	12716643	+
Phantom Peak-890	chr2R	12737675	12738127	+
Phantom Peak-891	chr2R	12743525	12743977	+
Phantom Peak-892	chr2R	12842624	12843152	+
Phantom Peak-893	chr2R	12892537	12893070	+
Phantom Peak-894	chr2R	12903263	12903715	+
Phantom Peak-895	chr2R	12906788	12907240	+
Phantom Peak-896	chr2R	12914153	12914751	+
Phantom Peak-897	chr2R	12949973	12950425	+
Phantom Peak-898	chr2R	12985895	12986347	+
Phantom Peak-899	chr2R	13294625	13295105	+
Phantom Peak-900	chr2R	13299990	13300442	+
Phantom Peak-901	chr2R	13306946	13307398	+
Phantom Peak-902	chr2R	13314816	13315268	+
Phantom Peak-903	chr2R	13318306	13318758	+
Phantom Peak-904	chr2R	13332299	13332751	+
Phantom Peak-905	chr2R	13344884	13345336	+
Phantom Peak-906	chr2R	13401473	13401925	+
Phantom Peak-907	chr2R	13423173	13423625	+
Phantom Peak-908	chr2R	13432424	13432876	+
Phantom Peak-909	chr2R	13434916	13435381	+
Phantom Peak-910	chr2R	13455779	13456231	+
Phantom Peak-911	chr2R	13460090	13460542	+
Phantom Peak-912	chr2R	13468832	13469284	+
Phantom Peak-913	chr2R	13478116	13478599	+
Phantom Peak-914	chr2R	13552868	13553388	+
Phantom Peak-915	chr2R	13570845	13571297	+
Phantom Peak-916	chr2R	13585743	13586278	+
Phantom Peak-917	chr2R	13614182	13614634	+
Phantom Peak-918	chr2R	13627079	13627598	+
Phantom Peak-919	chr2R	13635372	13635824	+
Phantom Peak-920	chr2R	13647886	13648338	+
Phantom Peak-921	chr2R	13654306	13654758	+
Phantom Peak-922	chr2R	13669232	13669684	+
Phantom Peak-923	chr2R	13676742	13677194	+
Phantom Peak-924	chr2R	13689110	13689562	+
Phantom Peak-925	chr2R	13709814	13710266	+
Phantom Peak-926	chr2R	13738120	13738572	+
Phantom Peak-927	chr2R	13753302	13753767	+
Phantom Peak-928	chr2R	13759368	13759820	+
Phantom Peak-929	chr2R	13982208	13982660	+
Phantom Peak-930	chr2R	14013152	14013623	+
Phantom Peak-931	chr2R	14028000	14028452	+
Phantom Peak-932	chr2R	14035267	14035719	+
Phantom Peak-933	chr2R	14038764	14039216	+
Phantom Peak-934	chr2R	14047754	14048206	+
Phantom Peak-935	chr2R	14054506	14054958	+
Phantom Peak-936	chr2R	14059879	14060331	+
Phantom Peak-937	chr2R	14071461	14071913	+
Phantom Peak-938	chr2R	14164532	14165009	+
Phantom Peak-939	chr2R	14299217	14299669	+
Phantom Peak-940	chr2R	14308622	14309082	+
Phantom Peak-941	chr2R	14313676	14314128	+
Phantom Peak-942	chr2R	14328179	14328631	+
Phantom Peak-943	chr2R	14338353	14338842	+
Phantom Peak-944	chr2R	14401380	14401851	+
Phantom Peak-945	chr2R	14526569	14527021	+
Phantom Peak-946	chr2R	14547960	14548412	+
Phantom Peak-947	chr2R	14575314	14575766	+
Phantom Peak-948	chr2R	14684031	14684544	+
Phantom Peak-949	chr2R	14706697	14707151	+
Phantom Peak-950	chr2R	14858489	14858941	+
Phantom Peak-951	chr2R	15016850	15017302	+
Phantom Peak-952	chr2R	15024522	15024974	+
Phantom Peak-953	chr2R	15028849	15029301	+
Phantom Peak-954	chr2R	15065966	15066418	+
Phantom Peak-955	chr2R	15114566	15115018	+
Phantom Peak-956	chr2R	15162826	15163278	+
Phantom Peak-957	chr2R	15171272	15171724	+
Phantom Peak-958	chr2R	15177384	15177836	+
Phantom Peak-959	chr2R	15179541	15180054	+
Phantom Peak-960	chr2R	15192381	15192833	+
Phantom Peak-961	chr2R	15283408	15283860	+
Phantom Peak-962	chr2R	15312263	15312715	+
Phantom Peak-963	chr2R	15329545	15329997	+
Phantom Peak-964	chr2R	15343264	15343767	+
Phantom Peak-965	chr2R	15384218	15384670	+
Phantom Peak-966	chr2R	15390324	15390776	+
Phantom Peak-967	chr2R	15557157	15557609	+
Phantom Peak-968	chr2R	16132754	16133206	+
Phantom Peak-969	chr2R	16144754	16145221	+
Phantom Peak-970	chr2R	16150135	16150587	+
Phantom Peak-971	chr2R	16151190	16151642	+
Phantom Peak-972	chr2R	16161849	16162301	+
Phantom Peak-973	chr2R	16174421	16174873	+
Phantom Peak-974	chr2R	16195945	16196409	+
Phantom Peak-975	chr2R	16214194	16214646	+
Phantom Peak-976	chr2R	16439423	16439875	+
Phantom Peak-977	chr2R	16449634	16450086	+
Phantom Peak-978	chr2R	16474666	16475174	+
Phantom Peak-979	chr2R	16505802	16506263	+
Phantom Peak-980	chr2R	16510776	16511228	+
Phantom Peak-981	chr2R	16528227	16528679	+
Phantom Peak-982	chr2R	16555369	16555821	+
Phantom Peak-983	chr2R	16558420	16558872	+
Phantom Peak-984	chr2R	16719815	16720267	+
Phantom Peak-985	chr2R	16758032	16758484	+
Phantom Peak-986	chr2R	16771887	16772339	+
Phantom Peak-987	chr2R	16790925	16791377	+
Phantom Peak-988	chr2R	16793969	16794421	+
Phantom Peak-989	chr2R	16825563	16826057	+
Phantom Peak-990	chr2R	16864274	16864726	+
Phantom Peak-991	chr2R	16882166	16882618	+
Phantom Peak-992	chr2R	16896859	16897311	+
Phantom Peak-993	chr2R	16899224	16899676	+
Phantom Peak-994	chr2R	16905026	16905500	+
Phantom Peak-995	chr2R	16912374	16912826	+
Phantom Peak-996	chr2R	16944593	16945052	+
Phantom Peak-997	chr2R	16978291	16978743	+
Phantom Peak-998	chr2R	16984645	16985097	+
Phantom Peak-999	chr2R	17015821	17016273	+
Phantom Peak-1000	chr2R	17030704	17031187	+
Phantom Peak-1001	chr2R	17047884	17048336	+
Phantom Peak-1002	chr2R	17056020	17056565	+
Phantom Peak-1003	chr2R	17070544	17070996	+
Phantom Peak-1004	chr2R	17138301	17138753	+
Phantom Peak-1005	chr2R	17169549	17170001	+
Phantom Peak-1006	chr2R	17180932	17181402	+
Phantom Peak-1007	chr2R	17182887	17183339	+
Phantom Peak-1008	chr2R	17210699	17211151	+
Phantom Peak-1009	chr2R	17362431	17362883	+
Phantom Peak-1010	chr2R	17368510	17369057	+
Phantom Peak-1011	chr2R	17389276	17389728	+
Phantom Peak-1012	chr2R	17409504	17409956	+
Phantom Peak-1013	chr2R	17422848	17423300	+
Phantom Peak-1014	chr2R	17511751	17512203	+
Phantom Peak-1015	chr2R	17521965	17522417	+
Phantom Peak-1016	chr2R	17533412	17533864	+
Phantom Peak-1017	chr2R	17547297	17547749	+
Phantom Peak-1018	chr2R	17557247	17557763	+
Phantom Peak-1019	chr2R	17572555	17573007	+
Phantom Peak-1020	chr2R	17578485	17578937	+
Phantom Peak-1021	chr2R	17590619	17590907	+
Phantom Peak-1022	chr2R	17607664	17608122	+
Phantom Peak-1023	chr2R	17771680	17772191	+
Phantom Peak-1024	chr2R	17860352	17860804	+
Phantom Peak-1025	chr2R	17948131	17948583	+
Phantom Peak-1026	chr2R	17954130	17954582	+
Phantom Peak-1027	chr2R	17963167	17963619	+
Phantom Peak-1028	chr2R	17990251	17990703	+
Phantom Peak-1029	chr2R	18009960	18010454	+
Phantom Peak-1030	chr2R	18062095	18062547	+
Phantom Peak-1031	chr2R	18070312	18070809	+
Phantom Peak-1032	chr2R	18099957	18100520	+
Phantom Peak-1033	chr2R	18129492	18129944	+
Phantom Peak-1034	chr2R	18204823	18205275	+
Phantom Peak-1035	chr2R	18262347	18262799	+
Phantom Peak-1036	chr2R	18379431	18379883	+
Phantom Peak-1037	chr2R	18449346	18449803	+
Phantom Peak-1038	chr2R	18493309	18493761	+
Phantom Peak-1039	chr2R	18525006	18525458	+
Phantom Peak-1040	chr2R	18528740	18529192	+
Phantom Peak-1041	chr2R	18533688	18534140	+
Phantom Peak-1042	chr2R	18558010	18558462	+
Phantom Peak-1043	chr2R	18565776	18566101	+
Phantom Peak-1044	chr2R	18588249	18588701	+
Phantom Peak-1045	chr2R	18686265	18686717	+
Phantom Peak-1046	chr2R	18694384	18694836	+
Phantom Peak-1047	chr2R	18741563	18742015	+
Phantom Peak-1048	chr2R	18773818	18774270	+
Phantom Peak-1049	chr2R	18776172	18776624	+
Phantom Peak-1050	chr2R	18812229	18812795	+
Phantom Peak-1051	chr2R	18824156	18824608	+
Phantom Peak-1052	chr2R	18949894	18950346	+
Phantom Peak-1053	chr2R	18962077	18962529	+
Phantom Peak-1054	chr2R	18966563	18967015	+
Phantom Peak-1055	chr2R	19244727	19245179	+
Phantom Peak-1056	chr2R	19254074	19254526	+
Phantom Peak-1057	chr2R	19264367	19264819	+
Phantom Peak-1058	chr2R	19270772	19271224	+
Phantom Peak-1059	chr2R	19273765	19274217	+
Phantom Peak-1060	chr2R	19283994	19284446	+
Phantom Peak-1061	chr2R	19411026	19411512	+
Phantom Peak-1062	chr2R	19435333	19435822	+
Phantom Peak-1063	chr2R	19442038	19442490	+
Phantom Peak-1064	chr2R	19452166	19452618	+
Phantom Peak-1065	chr2R	19539732	19540184	+
Phantom Peak-1066	chr2R	19589761	19590213	+
Phantom Peak-1067	chr2R	19597128	19597580	+
Phantom Peak-1068	chr2R	19634211	19634663	+
Phantom Peak-1069	chr2R	19640012	19640464	+
Phantom Peak-1070	chr2R	19696388	19696879	+
Phantom Peak-1071	chr2R	19744275	19744727	+
Phantom Peak-1072	chr2R	19750048	19750523	+
Phantom Peak-1073	chr2R	19752683	19753135	+
Phantom Peak-1074	chr2R	19777597	19778049	+
Phantom Peak-1075	chr2R	19785626	19786078	+
Phantom Peak-1076	chr2R	19794659	19795111	+
Phantom Peak-1077	chr2R	19820993	19821445	+
Phantom Peak-1078	chr2R	19829781	19830233	+
Phantom Peak-1079	chr2R	19844731	19845183	+
Phantom Peak-1080	chr2R	19852050	19852502	+
Phantom Peak-1081	chr2R	19857495	19857970	+
Phantom Peak-1082	chr2R	19865848	19866136	+
Phantom Peak-1083	chr2R	19875796	19876248	+
Phantom Peak-1084	chr2R	19916147	19916599	+
Phantom Peak-1085	chr2R	19921314	19921830	+
Phantom Peak-1086	chr2R	19934168	19934620	+
Phantom Peak-1087	chr2R	19945043	19945495	+
Phantom Peak-1088	chr2R	19955813	19956265	+
Phantom Peak-1089	chr2R	19973887	19974339	+
Phantom Peak-1090	chr2R	19986429	19986881	+
Phantom Peak-1091	chr2R	20001711	20002218	+
Phantom Peak-1092	chr2R	20025539	20025991	+
Phantom Peak-1093	chr2R	20046642	20047094	+
Phantom Peak-1094	chr2R	20061819	20062398	+
Phantom Peak-1095	chr2R	20152626	20153078	+
Phantom Peak-1096	chr2R	20200584	20201036	+
Phantom Peak-1097	chr2R	20224998	20225450	+
Phantom Peak-1098	chr2R	20230964	20231416	+
Phantom Peak-1099	chr2R	20289783	20290071	+
Phantom Peak-1100	chr2R	20290125	20290607	+
Phantom Peak-1101	chr2R	20402661	20403113	+
Phantom Peak-1102	chr2R	20413388	20413840	+
Phantom Peak-1103	chr2R	20418859	20419311	+
Phantom Peak-1104	chr2R	20422757	20423209	+
Phantom Peak-1105	chr2R	20487170	20487622	+
Phantom Peak-1106	chr2R	20494412	20494864	+
Phantom Peak-1107	chr2R	20556626	20557078	+
Phantom Peak-1108	chr2R	20630967	20631419	+
Phantom Peak-1109	chr2R	20650405	20650857	+
Phantom Peak-1110	chr2R	20668150	20668602	+
Phantom Peak-1111	chr2R	20674714	20675166	+
Phantom Peak-1112	chr2R	20684758	20685210	+
Phantom Peak-1113	chr2R	20744694	20745146	+
Phantom Peak-1114	chr2R	20757269	20757737	+
Phantom Peak-1115	chr2R	20768808	20769260	+
Phantom Peak-1116	chr2R	20791333	20791785	+
Phantom Peak-1117	chr2R	20825564	20826016	+
Phantom Peak-1118	chr2R	20835733	20836185	+
Phantom Peak-1119	chr2R	20852467	20852919	+
Phantom Peak-1120	chr2R	20856903	20857355	+
Phantom Peak-1121	chr2R	20898902	20899382	+
Phantom Peak-1122	chr2R	20963860	20964337	+
Phantom Peak-1123	chr2R	20972921	20973373	+
Phantom Peak-1124	chr2R	21070445	21070897	+
Phantom Peak-1125	chr2R	21077637	21078313	+
Phantom Peak-1126	chr2R	21140510	21140967	+
Phantom Peak-1127	chr3L	21986	22486	+
Phantom Peak-1128	chr3L	146142	146594	+
Phantom Peak-1129	chr3L	184318	184770	+
Phantom Peak-1130	chr3L	199089	199568	+
Phantom Peak-1131	chr3L	205824	206276	+
Phantom Peak-1132	chr3L	246791	247243	+
Phantom Peak-1133	chr3L	257952	258409	+
Phantom Peak-1134	chr3L	264228	264698	+
Phantom Peak-1135	chr3L	292095	292547	+
Phantom Peak-1136	chr3L	319676	320128	+
Phantom Peak-1137	chr3L	327746	328207	+
Phantom Peak-1138	chr3L	347026	347551	+
Phantom Peak-1139	chr3L	361214	361666	+
Phantom Peak-1140	chr3L	377934	378386	+
Phantom Peak-1141	chr3L	432530	432982	+
Phantom Peak-1142	chr3L	441571	442173	+
Phantom Peak-1143	chr3L	505894	506350	+
Phantom Peak-1144	chr3L	540517	541003	+
Phantom Peak-1145	chr3L	592954	593406	+
Phantom Peak-1146	chr3L	604653	605105	+
Phantom Peak-1147	chr3L	607004	607292	+
Phantom Peak-1148	chr3L	648139	648599	+
Phantom Peak-1149	chr3L	654005	654466	+
Phantom Peak-1150	chr3L	681709	682161	+
Phantom Peak-1151	chr3L	692726	693178	+
Phantom Peak-1152	chr3L	710547	710843	+
Phantom Peak-1153	chr3L	711959	712411	+
Phantom Peak-1154	chr3L	833238	833690	+
Phantom Peak-1155	chr3L	871661	872113	+
Phantom Peak-1156	chr3L	1034737	1035189	+
Phantom Peak-1157	chr3L	1247697	1248149	+
Phantom Peak-1158	chr3L	1295626	1296078	+
Phantom Peak-1159	chr3L	1302564	1303016	+
Phantom Peak-1160	chr3L	1307275	1307727	+
Phantom Peak-1161	chr3L	1313422	1313874	+
Phantom Peak-1162	chr3L	1334539	1334991	+
Phantom Peak-1163	chr3L	1342168	1342627	+
Phantom Peak-1164	chr3L	1350393	1350845	+
Phantom Peak-1165	chr3L	1496415	1496867	+
Phantom Peak-1166	chr3L	1517197	1517760	+
Phantom Peak-1167	chr3L	1536789	1537241	+
Phantom Peak-1168	chr3L	1545808	1546260	+
Phantom Peak-1169	chr3L	1558338	1558790	+
Phantom Peak-1170	chr3L	1568856	1569308	+
Phantom Peak-1171	chr3L	1576359	1576811	+
Phantom Peak-1172	chr3L	1602460	1602912	+
Phantom Peak-1173	chr3L	1639267	1639744	+
Phantom Peak-1174	chr3L	1645063	1645531	+
Phantom Peak-1175	chr3L	1668536	1668988	+
Phantom Peak-1176	chr3L	1730920	1731372	+
Phantom Peak-1177	chr3L	1738302	1738754	+
Phantom Peak-1178	chr3L	1795195	1795647	+
Phantom Peak-1179	chr3L	1802757	1803218	+
Phantom Peak-1180	chr3L	1856789	1857315	+
Phantom Peak-1181	chr3L	1862017	1862469	+
Phantom Peak-1182	chr3L	1865085	1865583	+
Phantom Peak-1183	chr3L	1876159	1876611	+
Phantom Peak-1184	chr3L	1890930	1891382	+
Phantom Peak-1185	chr3L	1940796	1941248	+
Phantom Peak-1186	chr3L	1947401	1947853	+
Phantom Peak-1187	chr3L	1964098	1964612	+
Phantom Peak-1188	chr3L	2236988	2237440	+
Phantom Peak-1189	chr3L	2244022	2244474	+
Phantom Peak-1190	chr3L	2257393	2257845	+
Phantom Peak-1191	chr3L	2265667	2266119	+
Phantom Peak-1192	chr3L	2371846	2372298	+
Phantom Peak-1193	chr3L	2377325	2377777	+
Phantom Peak-1194	chr3L	2409232	2409684	+
Phantom Peak-1195	chr3L	2466485	2466937	+
Phantom Peak-1196	chr3L	2531288	2531740	+
Phantom Peak-1197	chr3L	2554137	2554589	+
Phantom Peak-1198	chr3L	2586389	2586841	+
Phantom Peak-1199	chr3L	2589025	2589491	+
Phantom Peak-1200	chr3L	2631303	2631755	+
Phantom Peak-1201	chr3L	2773934	2774458	+
Phantom Peak-1202	chr3L	2781980	2782432	+
Phantom Peak-1203	chr3L	2851747	2852199	+
Phantom Peak-1204	chr3L	2885528	2885980	+
Phantom Peak-1205	chr3L	3046668	3047120	+
Phantom Peak-1206	chr3L	3052086	3052538	+
Phantom Peak-1207	chr3L	3070744	3071196	+
Phantom Peak-1208	chr3L	3127575	3128027	+
Phantom Peak-1209	chr3L	3148256	3148773	+
Phantom Peak-1210	chr3L	3164912	3165364	+
Phantom Peak-1211	chr3L	3178601	3179059	+
Phantom Peak-1212	chr3L	3192316	3192917	+
Phantom Peak-1213	chr3L	3198892	3199344	+
Phantom Peak-1214	chr3L	3222841	3223351	+
Phantom Peak-1215	chr3L	3224699	3225151	+
Phantom Peak-1216	chr3L	3239401	3239853	+
Phantom Peak-1217	chr3L	3276869	3277321	+
Phantom Peak-1218	chr3L	3303473	3303925	+
Phantom Peak-1219	chr3L	3319104	3319556	+
Phantom Peak-1220	chr3L	3325779	3326231	+
Phantom Peak-1221	chr3L	3336605	3337057	+
Phantom Peak-1222	chr3L	3373984	3374436	+
Phantom Peak-1223	chr3L	3472108	3472560	+
Phantom Peak-1224	chr3L	3515348	3515939	+
Phantom Peak-1225	chr3L	3616338	3616790	+
Phantom Peak-1226	chr3L	3787843	3788295	+
Phantom Peak-1227	chr3L	3806277	3806774	+
Phantom Peak-1228	chr3L	3811011	3811463	+
Phantom Peak-1229	chr3L	3813945	3814397	+
Phantom Peak-1230	chr3L	3818442	3818894	+
Phantom Peak-1231	chr3L	3896631	3897083	+
Phantom Peak-1232	chr3L	3909379	3909831	+
Phantom Peak-1233	chr3L	4021185	4021637	+
Phantom Peak-1234	chr3L	4040133	4040716	+
Phantom Peak-1235	chr3L	4092695	4093147	+
Phantom Peak-1236	chr3L	4134363	4134815	+
Phantom Peak-1237	chr3L	4138823	4139275	+
Phantom Peak-1238	chr3L	4169833	4170289	+
Phantom Peak-1239	chr3L	4186650	4187102	+
Phantom Peak-1240	chr3L	4193718	4194170	+
Phantom Peak-1241	chr3L	4242453	4242905	+
Phantom Peak-1242	chr3L	4254193	4254728	+
Phantom Peak-1243	chr3L	4282601	4283053	+
Phantom Peak-1244	chr3L	4292101	4292553	+
Phantom Peak-1245	chr3L	4313282	4313734	+
Phantom Peak-1246	chr3L	4363910	4364362	+
Phantom Peak-1247	chr3L	4403215	4403667	+
Phantom Peak-1248	chr3L	4553370	4553822	+
Phantom Peak-1249	chr3L	4625999	4626458	+
Phantom Peak-1250	chr3L	4825536	4825988	+
Phantom Peak-1251	chr3L	5126983	5127435	+
Phantom Peak-1252	chr3L	5145471	5145923	+
Phantom Peak-1253	chr3L	5359067	5359537	+
Phantom Peak-1254	chr3L	5556620	5557072	+
Phantom Peak-1255	chr3L	5558131	5558583	+
Phantom Peak-1256	chr3L	5576330	5576783	+
Phantom Peak-1257	chr3L	5597162	5597614	+
Phantom Peak-1258	chr3L	5601211	5601663	+
Phantom Peak-1259	chr3L	5655146	5655598	+
Phantom Peak-1260	chr3L	5742674	5743126	+
Phantom Peak-1261	chr3L	5745193	5745648	+
Phantom Peak-1262	chr3L	5758460	5759018	+
Phantom Peak-1263	chr3L	5763860	5764312	+
Phantom Peak-1264	chr3L	5772715	5773252	+
Phantom Peak-1265	chr3L	5787094	5787546	+
Phantom Peak-1266	chr3L	5803820	5804272	+
Phantom Peak-1267	chr3L	5806109	5806561	+
Phantom Peak-1268	chr3L	5862674	5863126	+
Phantom Peak-1269	chr3L	5874940	5875392	+
Phantom Peak-1270	chr3L	5890313	5890765	+
Phantom Peak-1271	chr3L	5892365	5892817	+
Phantom Peak-1272	chr3L	5925544	5925996	+
Phantom Peak-1273	chr3L	6047801	6048327	+
Phantom Peak-1274	chr3L	6068343	6068795	+
Phantom Peak-1275	chr3L	6087727	6088215	+
Phantom Peak-1276	chr3L	6117809	6118261	+
Phantom Peak-1277	chr3L	6174921	6175373	+
Phantom Peak-1278	chr3L	6177955	6178243	+
Phantom Peak-1279	chr3L	6182066	6182354	+
Phantom Peak-1280	chr3L	6186183	6186674	+
Phantom Peak-1281	chr3L	6257515	6257967	+
Phantom Peak-1282	chr3L	6481438	6481890	+
Phantom Peak-1283	chr3L	6488376	6488928	+
Phantom Peak-1284	chr3L	6543161	6543613	+
Phantom Peak-1285	chr3L	6598969	6599421	+
Phantom Peak-1286	chr3L	6735317	6735769	+
Phantom Peak-1287	chr3L	6736750	6737038	+
Phantom Peak-1288	chr3L	6745285	6745737	+
Phantom Peak-1289	chr3L	6897102	6897597	+
Phantom Peak-1290	chr3L	6957799	6958279	+
Phantom Peak-1291	chr3L	6973008	6973460	+
Phantom Peak-1292	chr3L	6987563	6988015	+
Phantom Peak-1293	chr3L	7118464	7118916	+
Phantom Peak-1294	chr3L	7234300	7234764	+
Phantom Peak-1295	chr3L	7242246	7242698	+
Phantom Peak-1296	chr3L	7243435	7243887	+
Phantom Peak-1297	chr3L	7316325	7316777	+
Phantom Peak-1298	chr3L	7321720	7322172	+
Phantom Peak-1299	chr3L	7332274	7332726	+
Phantom Peak-1300	chr3L	7341039	7341531	+
Phantom Peak-1301	chr3L	7349581	7350033	+
Phantom Peak-1302	chr3L	7353455	7353910	+
Phantom Peak-1303	chr3L	7374496	7374991	+
Phantom Peak-1304	chr3L	7428266	7428718	+
Phantom Peak-1305	chr3L	7503434	7503886	+
Phantom Peak-1306	chr3L	7521367	7521871	+
Phantom Peak-1307	chr3L	7634551	7635003	+
Phantom Peak-1308	chr3L	7719359	7719811	+
Phantom Peak-1309	chr3L	7905176	7905664	+
Phantom Peak-1310	chr3L	7971751	7972244	+
Phantom Peak-1311	chr3L	8103215	8103667	+
Phantom Peak-1312	chr3L	8108967	8109419	+
Phantom Peak-1313	chr3L	8120821	8121332	+
Phantom Peak-1314	chr3L	8130637	8131089	+
Phantom Peak-1315	chr3L	8168867	8169319	+
Phantom Peak-1316	chr3L	8171309	8171761	+
Phantom Peak-1317	chr3L	8179707	8180187	+
Phantom Peak-1318	chr3L	8190753	8191205	+
Phantom Peak-1319	chr3L	8282853	8283305	+
Phantom Peak-1320	chr3L	8292723	8293175	+
Phantom Peak-1321	chr3L	8301973	8302425	+
Phantom Peak-1322	chr3L	8308538	8308990	+
Phantom Peak-1323	chr3L	8331920	8332372	+
Phantom Peak-1324	chr3L	8333455	8333946	+
Phantom Peak-1325	chr3L	8339275	8339776	+
Phantom Peak-1326	chr3L	8398187	8398639	+
Phantom Peak-1327	chr3L	8404662	8405117	+
Phantom Peak-1328	chr3L	8417806	8418258	+
Phantom Peak-1329	chr3L	8435242	8435694	+
Phantom Peak-1330	chr3L	8442779	8443234	+
Phantom Peak-1331	chr3L	8500139	8500591	+
Phantom Peak-1332	chr3L	8518091	8518543	+
Phantom Peak-1333	chr3L	8527798	8528250	+
Phantom Peak-1334	chr3L	8537838	8538290	+
Phantom Peak-1335	chr3L	8593812	8594264	+
Phantom Peak-1336	chr3L	8621003	8621455	+
Phantom Peak-1337	chr3L	8626970	8627422	+
Phantom Peak-1338	chr3L	8644943	8645395	+
Phantom Peak-1339	chr3L	8714190	8714711	+
Phantom Peak-1340	chr3L	8741910	8742362	+
Phantom Peak-1341	chr3L	8884205	8884681	+
Phantom Peak-1342	chr3L	8959697	8960149	+
Phantom Peak-1343	chr3L	8967715	8968204	+
Phantom Peak-1344	chr3L	8979573	8980025	+
Phantom Peak-1345	chr3L	8991005	8991457	+
Phantom Peak-1346	chr3L	9040110	9040615	+
Phantom Peak-1347	chr3L	9065664	9066234	+
Phantom Peak-1348	chr3L	9127444	9127896	+
Phantom Peak-1349	chr3L	9359967	9360507	+
Phantom Peak-1350	chr3L	9392163	9392615	+
Phantom Peak-1351	chr3L	9395353	9395805	+
Phantom Peak-1352	chr3L	9403758	9404210	+
Phantom Peak-1353	chr3L	9419798	9420250	+
Phantom Peak-1354	chr3L	9423135	9423587	+
Phantom Peak-1355	chr3L	9435158	9435610	+
Phantom Peak-1356	chr3L	9439729	9440181	+
Phantom Peak-1357	chr3L	9444653	9445110	+
Phantom Peak-1358	chr3L	9469862	9470314	+
Phantom Peak-1359	chr3L	9480741	9481193	+
Phantom Peak-1360	chr3L	9504479	9505003	+
Phantom Peak-1361	chr3L	9607008	9607460	+
Phantom Peak-1362	chr3L	9622905	9623357	+
Phantom Peak-1363	chr3L	9691158	9691610	+
Phantom Peak-1364	chr3L	9707134	9707586	+
Phantom Peak-1365	chr3L	9722847	9723299	+
Phantom Peak-1366	chr3L	9829704	9830156	+
Phantom Peak-1367	chr3L	9847742	9848316	+
Phantom Peak-1368	chr3L	9852753	9853205	+
Phantom Peak-1369	chr3L	9857277	9857782	+
Phantom Peak-1370	chr3L	9881570	9882022	+
Phantom Peak-1371	chr3L	9891479	9891931	+
Phantom Peak-1372	chr3L	9961273	9961725	+
Phantom Peak-1373	chr3L	9965156	9965608	+
Phantom Peak-1374	chr3L	10218337	10218789	+
Phantom Peak-1375	chr3L	10456023	10456652	+
Phantom Peak-1376	chr3L	10508807	10509259	+
Phantom Peak-1377	chr3L	10623970	10624422	+
Phantom Peak-1378	chr3L	10657518	10657970	+
Phantom Peak-1379	chr3L	10691158	10691610	+
Phantom Peak-1380	chr3L	10730221	10730709	+
Phantom Peak-1381	chr3L	10803930	10804218	+
Phantom Peak-1382	chr3L	10849632	10850084	+
Phantom Peak-1383	chr3L	10871937	10872389	+
Phantom Peak-1384	chr3L	10875716	10876168	+
Phantom Peak-1385	chr3L	10892120	10892624	+
Phantom Peak-1386	chr3L	11040909	11041361	+
Phantom Peak-1387	chr3L	11057787	11058239	+
Phantom Peak-1388	chr3L	11086094	11086546	+
Phantom Peak-1389	chr3L	11091191	11091738	+
Phantom Peak-1390	chr3L	11113650	11114102	+
Phantom Peak-1391	chr3L	11116120	11116572	+
Phantom Peak-1392	chr3L	11203571	11204023	+
Phantom Peak-1393	chr3L	11504328	11504780	+
Phantom Peak-1394	chr3L	11516429	11516767	+
Phantom Peak-1395	chr3L	11555204	11555811	+
Phantom Peak-1396	chr3L	11602410	11602889	+
Phantom Peak-1397	chr3L	11620866	11621318	+
Phantom Peak-1398	chr3L	11674856	11675308	+
Phantom Peak-1399	chr3L	11684461	11684913	+
Phantom Peak-1400	chr3L	11689899	11690351	+
Phantom Peak-1401	chr3L	11701527	11702103	+
Phantom Peak-1402	chr3L	11704321	11704773	+
Phantom Peak-1403	chr3L	11713750	11714202	+
Phantom Peak-1404	chr3L	11782911	11783363	+
Phantom Peak-1405	chr3L	11808268	11808720	+
Phantom Peak-1406	chr3L	11815668	11816120	+
Phantom Peak-1407	chr3L	11826492	11826944	+
Phantom Peak-1408	chr3L	11986043	11986495	+
Phantom Peak-1409	chr3L	11995858	11996310	+
Phantom Peak-1410	chr3L	12108947	12109399	+
Phantom Peak-1411	chr3L	12118044	12118496	+
Phantom Peak-1412	chr3L	12124996	12125448	+
Phantom Peak-1413	chr3L	12131417	12131976	+
Phantom Peak-1414	chr3L	12139175	12139745	+
Phantom Peak-1415	chr3L	12260366	12260818	+
Phantom Peak-1416	chr3L	12270416	12270914	+
Phantom Peak-1417	chr3L	12329364	12329816	+
Phantom Peak-1418	chr3L	12407767	12408219	+
Phantom Peak-1419	chr3L	12410461	12410913	+
Phantom Peak-1420	chr3L	12461073	12461525	+
Phantom Peak-1421	chr3L	12464426	12464973	+
Phantom Peak-1422	chr3L	12497124	12497576	+
Phantom Peak-1423	chr3L	12507753	12508205	+
Phantom Peak-1424	chr3L	12519593	12520045	+
Phantom Peak-1425	chr3L	12530198	12530650	+
Phantom Peak-1426	chr3L	12565432	12565884	+
Phantom Peak-1427	chr3L	12602410	12602862	+
Phantom Peak-1428	chr3L	12646185	12646637	+
Phantom Peak-1429	chr3L	12685911	12686363	+
Phantom Peak-1430	chr3L	12727663	12728155	+
Phantom Peak-1431	chr3L	12742955	12743407	+
Phantom Peak-1432	chr3L	12747789	12748241	+
Phantom Peak-1433	chr3L	12766487	12766939	+
Phantom Peak-1434	chr3L	12797977	12798429	+
Phantom Peak-1435	chr3L	12807004	12807474	+
Phantom Peak-1436	chr3L	12843007	12843459	+
Phantom Peak-1437	chr3L	12854579	12855031	+
Phantom Peak-1438	chr3L	12999595	13000047	+
Phantom Peak-1439	chr3L	13016152	13016604	+
Phantom Peak-1440	chr3L	13029656	13030108	+
Phantom Peak-1441	chr3L	13034535	13034987	+
Phantom Peak-1442	chr3L	13380756	13381208	+
Phantom Peak-1443	chr3L	13382944	13383396	+
Phantom Peak-1444	chr3L	13404087	13404539	+
Phantom Peak-1445	chr3L	13435467	13435919	+
Phantom Peak-1446	chr3L	13443543	13443995	+
Phantom Peak-1447	chr3L	13479575	13480037	+
Phantom Peak-1448	chr3L	13495548	13496000	+
Phantom Peak-1449	chr3L	13506161	13506613	+
Phantom Peak-1450	chr3L	13838357	13838809	+
Phantom Peak-1451	chr3L	13922054	13922636	+
Phantom Peak-1452	chr3L	13957675	13958321	+
Phantom Peak-1453	chr3L	13994969	13995421	+
Phantom Peak-1454	chr3L	14022024	14022476	+
Phantom Peak-1455	chr3L	14024673	14025125	+
Phantom Peak-1456	chr3L	14029860	14030312	+
Phantom Peak-1457	chr3L	14044051	14044503	+
Phantom Peak-1458	chr3L	14046022	14046474	+
Phantom Peak-1459	chr3L	14064667	14065119	+
Phantom Peak-1460	chr3L	14104492	14104944	+
Phantom Peak-1461	chr3L	14124676	14125128	+
Phantom Peak-1462	chr3L	14170591	14171043	+
Phantom Peak-1463	chr3L	14183377	14184004	+
Phantom Peak-1464	chr3L	14205315	14205767	+
Phantom Peak-1465	chr3L	14402420	14402872	+
Phantom Peak-1466	chr3L	14506273	14506734	+
Phantom Peak-1467	chr3L	14530422	14530874	+
Phantom Peak-1468	chr3L	14552727	14553245	+
Phantom Peak-1469	chr3L	14571988	14572440	+
Phantom Peak-1470	chr3L	14592594	14593046	+
Phantom Peak-1471	chr3L	14614550	14615002	+
Phantom Peak-1472	chr3L	14625045	14625812	+
Phantom Peak-1473	chr3L	14664623	14665075	+
Phantom Peak-1474	chr3L	14768998	14769450	+
Phantom Peak-1475	chr3L	14795103	14795555	+
Phantom Peak-1476	chr3L	14935874	14936326	+
Phantom Peak-1477	chr3L	14975661	14976113	+
Phantom Peak-1478	chr3L	14992676	14993199	+
Phantom Peak-1479	chr3L	15007384	15007836	+
Phantom Peak-1480	chr3L	15090987	15091439	+
Phantom Peak-1481	chr3L	15109560	15110012	+
Phantom Peak-1482	chr3L	15130230	15130683	+
Phantom Peak-1483	chr3L	15135565	15136017	+
Phantom Peak-1484	chr3L	15137132	15137636	+
Phantom Peak-1485	chr3L	15154619	15155071	+
Phantom Peak-1486	chr3L	15261137	15261621	+
Phantom Peak-1487	chr3L	15491801	15492253	+
Phantom Peak-1488	chr3L	15501395	15501847	+
Phantom Peak-1489	chr3L	15502448	15502900	+
Phantom Peak-1490	chr3L	15517027	15517479	+
Phantom Peak-1491	chr3L	15547144	15547722	+
Phantom Peak-1492	chr3L	15573494	15573992	+
Phantom Peak-1493	chr3L	15603269	15603721	+
Phantom Peak-1494	chr3L	15612661	15613113	+
Phantom Peak-1495	chr3L	15809814	15810266	+
Phantom Peak-1496	chr3L	15819695	15820147	+
Phantom Peak-1497	chr3L	15825215	15825667	+
Phantom Peak-1498	chr3L	15830372	15830824	+
Phantom Peak-1499	chr3L	15947867	15948358	+
Phantom Peak-1500	chr3L	15960861	15961313	+
Phantom Peak-1501	chr3L	15975828	15976320	+
Phantom Peak-1502	chr3L	15981140	15981592	+
Phantom Peak-1503	chr3L	15997823	15998385	+
Phantom Peak-1504	chr3L	16004692	16005144	+
Phantom Peak-1505	chr3L	16030232	16030684	+
Phantom Peak-1506	chr3L	16043986	16044438	+
Phantom Peak-1507	chr3L	16083317	16083769	+
Phantom Peak-1508	chr3L	16106732	16107020	+
Phantom Peak-1509	chr3L	16114857	16115309	+
Phantom Peak-1510	chr3L	16122422	16122874	+
Phantom Peak-1511	chr3L	16132194	16132646	+
Phantom Peak-1512	chr3L	16224948	16225400	+
Phantom Peak-1513	chr3L	16344822	16345274	+
Phantom Peak-1514	chr3L	16371486	16371938	+
Phantom Peak-1515	chr3L	16405409	16405865	+
Phantom Peak-1516	chr3L	16556422	16556874	+
Phantom Peak-1517	chr3L	16567336	16567791	+
Phantom Peak-1518	chr3L	16574439	16574891	+
Phantom Peak-1519	chr3L	16581164	16581683	+
Phantom Peak-1520	chr3L	16603346	16603798	+
Phantom Peak-1521	chr3L	16605241	16605715	+
Phantom Peak-1522	chr3L	16608380	16608832	+
Phantom Peak-1523	chr3L	16640859	16641311	+
Phantom Peak-1524	chr3L	16654562	16655014	+
Phantom Peak-1525	chr3L	16666452	16666904	+
Phantom Peak-1526	chr3L	16704673	16705229	+
Phantom Peak-1527	chr3L	16772877	16773352	+
Phantom Peak-1528	chr3L	16779794	16780283	+
Phantom Peak-1529	chr3L	16801228	16801680	+
Phantom Peak-1530	chr3L	16835175	16835721	+
Phantom Peak-1531	chr3L	16846545	16846997	+
Phantom Peak-1532	chr3L	16858127	16858579	+
Phantom Peak-1533	chr3L	16923556	16924008	+
Phantom Peak-1534	chr3L	16948327	16948779	+
Phantom Peak-1535	chr3L	17005487	17005939	+
Phantom Peak-1536	chr3L	17035623	17036075	+
Phantom Peak-1537	chr3L	17037925	17038377	+
Phantom Peak-1538	chr3L	17044081	17044533	+
Phantom Peak-1539	chr3L	17235279	17235744	+
Phantom Peak-1540	chr3L	17332223	17332675	+
Phantom Peak-1541	chr3L	17345852	17346304	+
Phantom Peak-1542	chr3L	17418197	17418649	+
Phantom Peak-1543	chr3L	17458787	17459239	+
Phantom Peak-1544	chr3L	17467879	17468331	+
Phantom Peak-1545	chr3L	17469006	17469458	+
Phantom Peak-1546	chr3L	17507044	17507532	+
Phantom Peak-1547	chr3L	17522923	17523375	+
Phantom Peak-1548	chr3L	17526098	17526751	+
Phantom Peak-1549	chr3L	17550716	17551168	+
Phantom Peak-1550	chr3L	17589973	17590425	+
Phantom Peak-1551	chr3L	17614528	17615024	+
Phantom Peak-1552	chr3L	17637954	17638406	+
Phantom Peak-1553	chr3L	17647253	17647721	+
Phantom Peak-1554	chr3L	17662179	17662631	+
Phantom Peak-1555	chr3L	17795207	17795659	+
Phantom Peak-1556	chr3L	17839481	17839933	+
Phantom Peak-1557	chr3L	17981216	17981668	+
Phantom Peak-1558	chr3L	18012772	18013060	+
Phantom Peak-1559	chr3L	18081118	18081570	+
Phantom Peak-1560	chr3L	18102482	18102968	+
Phantom Peak-1561	chr3L	18147299	18147587	+
Phantom Peak-1562	chr3L	18453371	18453823	+
Phantom Peak-1563	chr3L	18611133	18611585	+
Phantom Peak-1564	chr3L	18660172	18660624	+
Phantom Peak-1565	chr3L	18666098	18666550	+
Phantom Peak-1566	chr3L	18675040	18675492	+
Phantom Peak-1567	chr3L	18741418	18741932	+
Phantom Peak-1568	chr3L	18794436	18794888	+
Phantom Peak-1569	chr3L	18815454	18815906	+
Phantom Peak-1570	chr3L	18821350	18821802	+
Phantom Peak-1571	chr3L	18841495	18841947	+
Phantom Peak-1572	chr3L	18891737	18892271	+
Phantom Peak-1573	chr3L	18894463	18894915	+
Phantom Peak-1574	chr3L	18993541	18993993	+
Phantom Peak-1575	chr3L	19055899	19056375	+
Phantom Peak-1576	chr3L	19085504	19085956	+
Phantom Peak-1577	chr3L	19093234	19093686	+
Phantom Peak-1578	chr3L	19133394	19133846	+
Phantom Peak-1579	chr3L	19248129	19248581	+
Phantom Peak-1580	chr3L	19257246	19257704	+
Phantom Peak-1581	chr3L	19287392	19287844	+
Phantom Peak-1582	chr3L	19439562	19440014	+
Phantom Peak-1583	chr3L	19509597	19510049	+
Phantom Peak-1584	chr3L	19545224	19545676	+
Phantom Peak-1585	chr3L	19579062	19579514	+
Phantom Peak-1586	chr3L	19583520	19583972	+
Phantom Peak-1587	chr3L	19591764	19592269	+
Phantom Peak-1588	chr3L	19605173	19605625	+
Phantom Peak-1589	chr3L	19611518	19612021	+
Phantom Peak-1590	chr3L	19635687	19636139	+
Phantom Peak-1591	chr3L	19680308	19680760	+
Phantom Peak-1592	chr3L	19786554	19787011	+
Phantom Peak-1593	chr3L	19800094	19800546	+
Phantom Peak-1594	chr3L	19810985	19811437	+
Phantom Peak-1595	chr3L	19827225	19827677	+
Phantom Peak-1596	chr3L	19854289	19854741	+
Phantom Peak-1597	chr3L	19863945	19864397	+
Phantom Peak-1598	chr3L	19888621	19889073	+
Phantom Peak-1599	chr3L	19903131	19903583	+
Phantom Peak-1600	chr3L	19907861	19908313	+
Phantom Peak-1601	chr3L	19916484	19916936	+
Phantom Peak-1602	chr3L	19921554	19922009	+
Phantom Peak-1603	chr3L	19984719	19985171	+
Phantom Peak-1604	chr3L	19993896	19994348	+
Phantom Peak-1605	chr3L	19999254	19999706	+
Phantom Peak-1606	chr3L	20021896	20022348	+
Phantom Peak-1607	chr3L	20090352	20090804	+
Phantom Peak-1608	chr3L	20219205	20219657	+
Phantom Peak-1609	chr3L	20235343	20235795	+
Phantom Peak-1610	chr3L	20289883	20290335	+
Phantom Peak-1611	chr3L	20295204	20295676	+
Phantom Peak-1612	chr3L	20302850	20303302	+
Phantom Peak-1613	chr3L	20306499	20306951	+
Phantom Peak-1614	chr3L	20341100	20341575	+
Phantom Peak-1615	chr3L	20349646	20350098	+
Phantom Peak-1616	chr3L	20368984	20369493	+
Phantom Peak-1617	chr3L	20377220	20377672	+
Phantom Peak-1618	chr3L	20423335	20423800	+
Phantom Peak-1619	chr3L	20425324	20425776	+
Phantom Peak-1620	chr3L	20445760	20446212	+
Phantom Peak-1621	chr3L	20466202	20466654	+
Phantom Peak-1622	chr3L	20488186	20488638	+
Phantom Peak-1623	chr3L	20512325	20512777	+
Phantom Peak-1624	chr3L	20513690	20514142	+
Phantom Peak-1625	chr3L	20519160	20519714	+
Phantom Peak-1626	chr3L	20534636	20535088	+
Phantom Peak-1627	chr3L	20704524	20704976	+
Phantom Peak-1628	chr3L	20771213	20771673	+
Phantom Peak-1629	chr3L	20779100	20779552	+
Phantom Peak-1630	chr3L	20791484	20791936	+
Phantom Peak-1631	chr3L	20793241	20793693	+
Phantom Peak-1632	chr3L	20802211	20802708	+
Phantom Peak-1633	chr3L	20834504	20834956	+
Phantom Peak-1634	chr3L	21019279	21019567	+
Phantom Peak-1635	chr3L	21027336	21027788	+
Phantom Peak-1636	chr3L	21042645	21043114	+
Phantom Peak-1637	chr3L	21124456	21124908	+
Phantom Peak-1638	chr3L	21129013	21129465	+
Phantom Peak-1639	chr3L	21168482	21168934	+
Phantom Peak-1640	chr3L	21189647	21190099	+
Phantom Peak-1641	chr3L	21209748	21210200	+
Phantom Peak-1642	chr3L	21278769	21279328	+
Phantom Peak-1643	chr3L	21310949	21311401	+
Phantom Peak-1644	chr3L	21328068	21328520	+
Phantom Peak-1645	chr3L	21336584	21337036	+
Phantom Peak-1646	chr3L	21426094	21426592	+
Phantom Peak-1647	chr3L	21434288	21434740	+
Phantom Peak-1648	chr3L	21438654	21439106	+
Phantom Peak-1649	chr3L	21469713	21470248	+
Phantom Peak-1650	chr3L	21476975	21477427	+
Phantom Peak-1651	chr3L	21490380	21490832	+
Phantom Peak-1652	chr3L	21500470	21500978	+
Phantom Peak-1653	chr3L	21508951	21509565	+
Phantom Peak-1654	chr3L	21510013	21510465	+
Phantom Peak-1655	chr3L	21526627	21527079	+
Phantom Peak-1656	chr3L	21529875	21530327	+
Phantom Peak-1657	chr3L	21532499	21533107	+
Phantom Peak-1658	chr3L	21547855	21548307	+
Phantom Peak-1659	chr3L	21561914	21562401	+
Phantom Peak-1660	chr3L	21597354	21597806	+
Phantom Peak-1661	chr3L	21627365	21627817	+
Phantom Peak-1662	chr3L	21633770	21634222	+
Phantom Peak-1663	chr3L	21645871	21646323	+
Phantom Peak-1664	chr3L	21672730	21673243	+
Phantom Peak-1665	chr3L	21721664	21722139	+
Phantom Peak-1666	chr3L	21766919	21767371	+
Phantom Peak-1667	chr3L	21817785	21818237	+
Phantom Peak-1668	chr3L	21825650	21826106	+
Phantom Peak-1669	chr3L	21834257	21834709	+
Phantom Peak-1670	chr3L	21872385	21872837	+
Phantom Peak-1671	chr3L	21934864	21935459	+
Phantom Peak-1672	chr3L	22058747	22059199	+
Phantom Peak-1673	chr3L	22068888	22069340	+
Phantom Peak-1674	chr3L	22255840	22256292	+
Phantom Peak-1675	chr3L	22260389	22260841	+
Phantom Peak-1676	chr3L	22281497	22281949	+
Phantom Peak-1677	chr3L	22710260	22710712	+
Phantom Peak-1678	chr3L	22734363	22734927	+
Phantom Peak-1679	chr3L	22856655	22857107	+
Phantom Peak-1680	chr3L	22865025	22865477	+
Phantom Peak-1681	chr3L	22872114	22872566	+
Phantom Peak-1682	chr3L	22933282	22933734	+
Phantom Peak-1683	chr3L	23088454	23088906	+
Phantom Peak-1684	chr3L	23092496	23092948	+
Phantom Peak-1685	chr3L	23118794	23119246	+
Phantom Peak-1686	chr3L	23143385	23143869	+
Phantom Peak-1687	chr3L	23272074	23272526	+
Phantom Peak-1688	chr3L	23331042	23331494	+
Phantom Peak-1689	chr3L	23332117	23332569	+
Phantom Peak-1690	chr3L	23573617	23574069	+
Phantom Peak-1691	chr3L	23707832	23708284	+
Phantom Peak-1692	chr3L	24021315	24021767	+
Phantom Peak-1693	chr3L	24529047	24529499	+
Phantom Peak-1694	chr3R	22664	23116	+
Phantom Peak-1695	chr3R	46436	46888	+
Phantom Peak-1696	chr3R	57939	58391	+
Phantom Peak-1697	chr3R	159595	160047	+
Phantom Peak-1698	chr3R	163211	163663	+
Phantom Peak-1699	chr3R	206765	207217	+
Phantom Peak-1700	chr3R	213058	213540	+
Phantom Peak-1701	chr3R	228497	228949	+
Phantom Peak-1702	chr3R	254867	255319	+
Phantom Peak-1703	chr3R	259434	259886	+
Phantom Peak-1704	chr3R	262837	263289	+
Phantom Peak-1705	chr3R	305215	305667	+
Phantom Peak-1706	chr3R	474857	475322	+
Phantom Peak-1707	chr3R	484962	485430	+
Phantom Peak-1708	chr3R	530851	531303	+
Phantom Peak-1709	chr3R	539701	540153	+
Phantom Peak-1710	chr3R	574613	575106	+
Phantom Peak-1711	chr3R	601029	601481	+
Phantom Peak-1712	chr3R	637656	638138	+
Phantom Peak-1713	chr3R	646971	647423	+
Phantom Peak-1714	chr3R	660949	661401	+
Phantom Peak-1715	chr3R	678068	678520	+
Phantom Peak-1716	chr3R	731494	731946	+
Phantom Peak-1717	chr3R	778208	778660	+
Phantom Peak-1718	chr3R	788364	788871	+
Phantom Peak-1719	chr3R	796349	796801	+
Phantom Peak-1720	chr3R	952610	953062	+
Phantom Peak-1721	chr3R	1043047	1043499	+
Phantom Peak-1722	chr3R	1057797	1058285	+
Phantom Peak-1723	chr3R	1077285	1077737	+
Phantom Peak-1724	chr3R	1082484	1082936	+
Phantom Peak-1725	chr3R	1123087	1123539	+
Phantom Peak-1726	chr3R	1124676	1125128	+
Phantom Peak-1727	chr3R	1180549	1181001	+
Phantom Peak-1728	chr3R	1183710	1184162	+
Phantom Peak-1729	chr3R	1193865	1194317	+
Phantom Peak-1730	chr3R	1197242	1197694	+
Phantom Peak-1731	chr3R	1219352	1219804	+
Phantom Peak-1732	chr3R	1288830	1289282	+
Phantom Peak-1733	chr3R	1290244	1290696	+
Phantom Peak-1734	chr3R	1300205	1300675	+
Phantom Peak-1735	chr3R	1310961	1311422	+
Phantom Peak-1736	chr3R	1342191	1342643	+
Phantom Peak-1737	chr3R	1394314	1394766	+
Phantom Peak-1738	chr3R	1413866	1414318	+
Phantom Peak-1739	chr3R	1417123	1417582	+
Phantom Peak-1740	chr3R	1426701	1427153	+
Phantom Peak-1741	chr3R	1438735	1439187	+
Phantom Peak-1742	chr3R	1449812	1450287	+
Phantom Peak-1743	chr3R	1474316	1474790	+
Phantom Peak-1744	chr3R	1480439	1480891	+
Phantom Peak-1745	chr3R	1485937	1486389	+
Phantom Peak-1746	chr3R	1495003	1495495	+
Phantom Peak-1747	chr3R	1511213	1511692	+
Phantom Peak-1748	chr3R	1567875	1568344	+
Phantom Peak-1749	chr3R	1584511	1584963	+
Phantom Peak-1750	chr3R	1598224	1598512	+
Phantom Peak-1751	chr3R	1604765	1605217	+
Phantom Peak-1752	chr3R	1614660	1615168	+
Phantom Peak-1753	chr3R	1620005	1620560	+
Phantom Peak-1754	chr3R	1650070	1650522	+
Phantom Peak-1755	chr3R	1687932	1688384	+
Phantom Peak-1756	chr3R	1834150	1834602	+
Phantom Peak-1757	chr3R	1996412	1996864	+
Phantom Peak-1758	chr3R	2171444	2171896	+
Phantom Peak-1759	chr3R	2176358	2176810	+
Phantom Peak-1760	chr3R	2193828	2194383	+
Phantom Peak-1761	chr3R	2208379	2208831	+
Phantom Peak-1762	chr3R	2231489	2231777	+
Phantom Peak-1763	chr3R	2232217	2232677	+
Phantom Peak-1764	chr3R	2282656	2283108	+
Phantom Peak-1765	chr3R	2472325	2472777	+
Phantom Peak-1766	chr3R	2483348	2483800	+
Phantom Peak-1767	chr3R	2485590	2486042	+
Phantom Peak-1768	chr3R	2504187	2504639	+
Phantom Peak-1769	chr3R	2534544	2534996	+
Phantom Peak-1770	chr3R	2585167	2585619	+
Phantom Peak-1771	chr3R	2605721	2606173	+
Phantom Peak-1772	chr3R	2617111	2617563	+
Phantom Peak-1773	chr3R	2632359	2632811	+
Phantom Peak-1774	chr3R	2680011	2680463	+
Phantom Peak-1775	chr3R	2696467	2696919	+
Phantom Peak-1776	chr3R	2733781	2734233	+
Phantom Peak-1777	chr3R	2737947	2738235	+
Phantom Peak-1778	chr3R	2817597	2818049	+
Phantom Peak-1779	chr3R	2826482	2826934	+
Phantom Peak-1780	chr3R	2862997	2863464	+
Phantom Peak-1781	chr3R	2892786	2893238	+
Phantom Peak-1782	chr3R	2900032	2900550	+
Phantom Peak-1783	chr3R	2905939	2906391	+
Phantom Peak-1784	chr3R	2911938	2912390	+
Phantom Peak-1785	chr3R	2917624	2918076	+
Phantom Peak-1786	chr3R	2949902	2950435	+
Phantom Peak-1787	chr3R	2970188	2970640	+
Phantom Peak-1788	chr3R	2976666	2977234	+
Phantom Peak-1789	chr3R	3012528	3012980	+
Phantom Peak-1790	chr3R	3172181	3172633	+
Phantom Peak-1791	chr3R	3299320	3299797	+
Phantom Peak-1792	chr3R	3355917	3356495	+
Phantom Peak-1793	chr3R	3635856	3636308	+
Phantom Peak-1794	chr3R	3712511	3712963	+
Phantom Peak-1795	chr3R	3732981	3733461	+
Phantom Peak-1796	chr3R	3745912	3746364	+
Phantom Peak-1797	chr3R	3798748	3799200	+
Phantom Peak-1798	chr3R	3803334	3803786	+
Phantom Peak-1799	chr3R	3825129	3825592	+
Phantom Peak-1800	chr3R	3826935	3827467	+
Phantom Peak-1801	chr3R	3834837	3835289	+
Phantom Peak-1802	chr3R	3858586	3859038	+
Phantom Peak-1803	chr3R	3930620	3931117	+
Phantom Peak-1804	chr3R	3947952	3948412	+
Phantom Peak-1805	chr3R	3951990	3952442	+
Phantom Peak-1806	chr3R	4007163	4007621	+
Phantom Peak-1807	chr3R	4016570	4017022	+
Phantom Peak-1808	chr3R	4058932	4059384	+
Phantom Peak-1809	chr3R	4066016	4066468	+
Phantom Peak-1810	chr3R	4069360	4069812	+
Phantom Peak-1811	chr3R	4095447	4095899	+
Phantom Peak-1812	chr3R	4126884	4127336	+
Phantom Peak-1813	chr3R	4130899	4131351	+
Phantom Peak-1814	chr3R	4142032	4142484	+
Phantom Peak-1815	chr3R	4166545	4166997	+
Phantom Peak-1816	chr3R	4175214	4175666	+
Phantom Peak-1817	chr3R	4182443	4182895	+
Phantom Peak-1818	chr3R	4343347	4343799	+
Phantom Peak-1819	chr3R	4388151	4388603	+
Phantom Peak-1820	chr3R	4389448	4389900	+
Phantom Peak-1821	chr3R	4476366	4476818	+
Phantom Peak-1822	chr3R	4485978	4486430	+
Phantom Peak-1823	chr3R	4502170	4502622	+
Phantom Peak-1824	chr3R	4541602	4542117	+
Phantom Peak-1825	chr3R	4573244	4573696	+
Phantom Peak-1826	chr3R	4626991	4627444	+
Phantom Peak-1827	chr3R	4646280	4646732	+
Phantom Peak-1828	chr3R	4757466	4758026	+
Phantom Peak-1829	chr3R	4764141	4764593	+
Phantom Peak-1830	chr3R	4770562	4771014	+
Phantom Peak-1831	chr3R	4810330	4810782	+
Phantom Peak-1832	chr3R	4818580	4819032	+
Phantom Peak-1833	chr3R	4829498	4829950	+
Phantom Peak-1834	chr3R	4831786	4832241	+
Phantom Peak-1835	chr3R	4845551	4846003	+
Phantom Peak-1836	chr3R	4865162	4865614	+
Phantom Peak-1837	chr3R	4890617	4891069	+
Phantom Peak-1838	chr3R	5039937	5040389	+
Phantom Peak-1839	chr3R	5063277	5063729	+
Phantom Peak-1840	chr3R	5083995	5084447	+
Phantom Peak-1841	chr3R	5086091	5086543	+
Phantom Peak-1842	chr3R	5092471	5092923	+
Phantom Peak-1843	chr3R	5154505	5154957	+
Phantom Peak-1844	chr3R	5160624	5161076	+
Phantom Peak-1845	chr3R	5226800	5227252	+
Phantom Peak-1846	chr3R	5229793	5230245	+
Phantom Peak-1847	chr3R	5322441	5322893	+
Phantom Peak-1848	chr3R	5330053	5330505	+
Phantom Peak-1849	chr3R	5335862	5336314	+
Phantom Peak-1850	chr3R	5338672	5339210	+
Phantom Peak-1851	chr3R	5341462	5341914	+
Phantom Peak-1852	chr3R	5377045	5377802	+
Phantom Peak-1853	chr3R	5385121	5385595	+
Phantom Peak-1854	chr3R	5389250	5389702	+
Phantom Peak-1855	chr3R	5399842	5400309	+
Phantom Peak-1856	chr3R	5403359	5403860	+
Phantom Peak-1857	chr3R	5412357	5412809	+
Phantom Peak-1858	chr3R	5416701	5417153	+
Phantom Peak-1859	chr3R	5456380	5456832	+
Phantom Peak-1860	chr3R	5463132	5463584	+
Phantom Peak-1861	chr3R	5503331	5503788	+
Phantom Peak-1862	chr3R	5531038	5531490	+
Phantom Peak-1863	chr3R	5536569	5537021	+
Phantom Peak-1864	chr3R	5551179	5551631	+
Phantom Peak-1865	chr3R	5589196	5589648	+
Phantom Peak-1866	chr3R	5593349	5593801	+
Phantom Peak-1867	chr3R	5603527	5603979	+
Phantom Peak-1868	chr3R	5616809	5617261	+
Phantom Peak-1869	chr3R	5618761	5619213	+
Phantom Peak-1870	chr3R	5626671	5627123	+
Phantom Peak-1871	chr3R	5634858	5635310	+
Phantom Peak-1872	chr3R	5694661	5695128	+
Phantom Peak-1873	chr3R	5811717	5812172	+
Phantom Peak-1874	chr3R	5826864	5827316	+
Phantom Peak-1875	chr3R	5868380	5868832	+
Phantom Peak-1876	chr3R	5926318	5926634	+
Phantom Peak-1877	chr3R	5935681	5936133	+
Phantom Peak-1878	chr3R	5959967	5960419	+
Phantom Peak-1879	chr3R	5970071	5970523	+
Phantom Peak-1880	chr3R	6089571	6090059	+
Phantom Peak-1881	chr3R	6156881	6157333	+
Phantom Peak-1882	chr3R	6158510	6158962	+
Phantom Peak-1883	chr3R	6175599	6176051	+
Phantom Peak-1884	chr3R	6203667	6204119	+
Phantom Peak-1885	chr3R	6232820	6233272	+
Phantom Peak-1886	chr3R	6241591	6242043	+
Phantom Peak-1887	chr3R	6361439	6361891	+
Phantom Peak-1888	chr3R	6440003	6440455	+
Phantom Peak-1889	chr3R	6442743	6443208	+
Phantom Peak-1890	chr3R	6447838	6448290	+
Phantom Peak-1891	chr3R	6490644	6491096	+
Phantom Peak-1892	chr3R	6500853	6501305	+
Phantom Peak-1893	chr3R	6503210	6503662	+
Phantom Peak-1894	chr3R	6522043	6522495	+
Phantom Peak-1895	chr3R	6533879	6534331	+
Phantom Peak-1896	chr3R	6586692	6587144	+
Phantom Peak-1897	chr3R	6609765	6610217	+
Phantom Peak-1898	chr3R	6613806	6614312	+
Phantom Peak-1899	chr3R	6679945	6680397	+
Phantom Peak-1900	chr3R	6694161	6694613	+
Phantom Peak-1901	chr3R	6707789	6708274	+
Phantom Peak-1902	chr3R	6719088	6719540	+
Phantom Peak-1903	chr3R	7035556	7036109	+
Phantom Peak-1904	chr3R	7041863	7042315	+
Phantom Peak-1905	chr3R	7047188	7047663	+
Phantom Peak-1906	chr3R	7060589	7061041	+
Phantom Peak-1907	chr3R	7061737	7062189	+
Phantom Peak-1908	chr3R	7069686	7070138	+
Phantom Peak-1909	chr3R	7257227	7257742	+
Phantom Peak-1910	chr3R	7261290	7261742	+
Phantom Peak-1911	chr3R	7383123	7383647	+
Phantom Peak-1912	chr3R	7407056	7407508	+
Phantom Peak-1913	chr3R	7415658	7416110	+
Phantom Peak-1914	chr3R	7438834	7439286	+
Phantom Peak-1915	chr3R	7445533	7445988	+
Phantom Peak-1916	chr3R	7454080	7454532	+
Phantom Peak-1917	chr3R	7476276	7476730	+
Phantom Peak-1918	chr3R	7499654	7500106	+
Phantom Peak-1919	chr3R	7505202	7505654	+
Phantom Peak-1920	chr3R	7560944	7561396	+
Phantom Peak-1921	chr3R	7567391	7567843	+
Phantom Peak-1922	chr3R	7575573	7576025	+
Phantom Peak-1923	chr3R	7590085	7590537	+
Phantom Peak-1924	chr3R	7612333	7612785	+
Phantom Peak-1925	chr3R	7622505	7622957	+
Phantom Peak-1926	chr3R	7644994	7645446	+
Phantom Peak-1927	chr3R	7647993	7648445	+
Phantom Peak-1928	chr3R	7708131	7708583	+
Phantom Peak-1929	chr3R	7774689	7775141	+
Phantom Peak-1930	chr3R	7788485	7789001	+
Phantom Peak-1931	chr3R	7793036	7793509	+
Phantom Peak-1932	chr3R	7800422	7800874	+
Phantom Peak-1933	chr3R	7836064	7836539	+
Phantom Peak-1934	chr3R	7946883	7947352	+
Phantom Peak-1935	chr3R	8047787	8048239	+
Phantom Peak-1936	chr3R	8176185	8176637	+
Phantom Peak-1937	chr3R	8181820	8182272	+
Phantom Peak-1938	chr3R	8227367	8227819	+
Phantom Peak-1939	chr3R	8233790	8234242	+
Phantom Peak-1940	chr3R	8239270	8239722	+
Phantom Peak-1941	chr3R	8251496	8252012	+
Phantom Peak-1942	chr3R	8265069	8265521	+
Phantom Peak-1943	chr3R	8274559	8275011	+
Phantom Peak-1944	chr3R	8453397	8453849	+
Phantom Peak-1945	chr3R	8463620	8464072	+
Phantom Peak-1946	chr3R	8517124	8517576	+
Phantom Peak-1947	chr3R	8523183	8523643	+
Phantom Peak-1948	chr3R	8537873	8538325	+
Phantom Peak-1949	chr3R	8787170	8787622	+
Phantom Peak-1950	chr3R	8806301	8806796	+
Phantom Peak-1951	chr3R	8823494	8823946	+
Phantom Peak-1952	chr3R	8836885	8837427	+
Phantom Peak-1953	chr3R	8856252	8856713	+
Phantom Peak-1954	chr3R	8877556	8878008	+
Phantom Peak-1955	chr3R	8889847	8890299	+
Phantom Peak-1956	chr3R	8903954	8904406	+
Phantom Peak-1957	chr3R	8914044	8914496	+
Phantom Peak-1958	chr3R	9089695	9090210	+
Phantom Peak-1959	chr3R	9097558	9098010	+
Phantom Peak-1960	chr3R	9134811	9135263	+
Phantom Peak-1961	chr3R	9207471	9207923	+
Phantom Peak-1962	chr3R	9214256	9214708	+
Phantom Peak-1963	chr3R	9228771	9229223	+
Phantom Peak-1964	chr3R	9260539	9260991	+
Phantom Peak-1965	chr3R	9471696	9472155	+
Phantom Peak-1966	chr3R	9486744	9487196	+
Phantom Peak-1967	chr3R	9500367	9500819	+
Phantom Peak-1968	chr3R	9502160	9502612	+
Phantom Peak-1969	chr3R	9509367	9509819	+
Phantom Peak-1970	chr3R	9536341	9536793	+
Phantom Peak-1971	chr3R	9620188	9620691	+
Phantom Peak-1972	chr3R	9663482	9663934	+
Phantom Peak-1973	chr3R	9700695	9701147	+
Phantom Peak-1974	chr3R	9702839	9703291	+
Phantom Peak-1975	chr3R	9727160	9727612	+
Phantom Peak-1976	chr3R	9784265	9784717	+
Phantom Peak-1977	chr3R	9790168	9790631	+
Phantom Peak-1978	chr3R	9843331	9843783	+
Phantom Peak-1979	chr3R	9857660	9857948	+
Phantom Peak-1980	chr3R	9861664	9862116	+
Phantom Peak-1981	chr3R	9914455	9914907	+
Phantom Peak-1982	chr3R	9947976	9948428	+
Phantom Peak-1983	chr3R	10112416	10112884	+
Phantom Peak-1984	chr3R	10123652	10124104	+
Phantom Peak-1985	chr3R	10134185	10134731	+
Phantom Peak-1986	chr3R	10141508	10141960	+
Phantom Peak-1987	chr3R	10152512	10152964	+
Phantom Peak-1988	chr3R	10216899	10217351	+
Phantom Peak-1989	chr3R	10337092	10337564	+
Phantom Peak-1990	chr3R	10401471	10401923	+
Phantom Peak-1991	chr3R	10451186	10451638	+
Phantom Peak-1992	chr3R	10482432	10482884	+
Phantom Peak-1993	chr3R	10522895	10523347	+
Phantom Peak-1994	chr3R	10549865	10550317	+
Phantom Peak-1995	chr3R	10566455	10566743	+
Phantom Peak-1996	chr3R	10704893	10705345	+
Phantom Peak-1997	chr3R	10711753	10712327	+
Phantom Peak-1998	chr3R	10715691	10716143	+
Phantom Peak-1999	chr3R	10723928	10724454	+
[truncated: 1,091 more rows]
