# Supplementary material for: Active promoters give rise to false positive ‘Phantom Peaks’ in ChIP-seq experiments
Source: Nucleic Acids Res. 2015 Jun 27;43(14):6959–68. doi: 10.1093/nar/gkv637 (PMC4538825; doi:10.1093/nar/gkv637)
Supplement: SUPPLEMENTARY DATA [file supp_gkv637_Supplementary_table_4_List_of_all_motifs_identified_by_HOMER.txt]

>CAGTGTKGCC	1-CAGTGTKGCC	6.713202	-1525.214134	0	T:1306.0(42.27%),B:3054.8(6.86%),P:1e-662	Tpos:101.3,Tstd:47.9,Bpos:94.0,Bstd:63.1,StrandBias:0.1,Multiplicity:1.26
0.078	0.759	0.038	0.125
0.815	0.001	0.180	0.004
0.020	0.001	0.978	0.001
0.108	0.138	0.279	0.474
0.007	0.056	0.936	0.001
0.040	0.337	0.007	0.616
0.001	0.001	0.435	0.563
0.259	0.038	0.702	0.001
0.074	0.695	0.150	0.081
0.284	0.659	0.030	0.027
>VCTATCGATA	2-VCTATCGATA	7.281049	-1173.313295	0	T:977.0(31.62%),B:2072.8(4.66%),P:1e-509	Tpos:99.3,Tstd:45.8,Bpos:86.8,Bstd:63.0,StrandBias:0.0,Multiplicity:1.35
0.331	0.225	0.288	0.156
0.247	0.441	0.121	0.192
0.106	0.071	0.005	0.818
0.961	0.010	0.016	0.013
0.008	0.020	0.015	0.957
0.004	0.984	0.004	0.008
0.003	0.004	0.992	0.001
0.938	0.023	0.023	0.016
0.020	0.028	0.021	0.931
0.754	0.014	0.145	0.087
>CGGTCACACT	3-CGGTCACACT	7.279869	-1038.505170	0	T:790.0(25.57%),B:1430.9(3.22%),P:1e-451	Tpos:98.5,Tstd:53.0,Bpos:96.7,Bstd:62.7,StrandBias:-0.3,Multiplicity:1.08
0.066	0.553	0.035	0.346
0.048	0.058	0.886	0.008
0.012	0.025	0.720	0.243
0.001	0.054	0.134	0.811
0.286	0.666	0.004	0.044
0.628	0.151	0.078	0.143
0.001	0.775	0.058	0.166
0.659	0.001	0.155	0.185
0.023	0.793	0.091	0.093
0.047	0.264	0.013	0.676
>BVDVCTATCG	4-BVDVCTATCG	5.446499	-913.768436	0	T:1083.0(35.05%),B:3527.8(7.93%),P:1e-396	Tpos:102.3,Tstd:48.6,Bpos:93.9,Bstd:67.6,StrandBias:-0.1,Multiplicity:1.21
0.173	0.345	0.260	0.221
0.262	0.308	0.284	0.146
0.351	0.180	0.208	0.261
0.304	0.275	0.318	0.103
0.160	0.424	0.217	0.199
0.073	0.161	0.034	0.732
0.832	0.056	0.100	0.012
0.166	0.073	0.226	0.535
0.078	0.872	0.045	0.005
0.232	0.028	0.671	0.069
>CCATCWCTAD	5-CCATCWCTAD	4.210969	-832.637675	0	T:973.0(31.49%),B:3068.5(6.89%),P:1e-361	Tpos:101.7,Tstd:52.7,Bpos:97.7,Bstd:60.5,StrandBias:-0.2,Multiplicity:1.13
0.208	0.743	0.038	0.011
0.001	0.997	0.001	0.001
0.997	0.001	0.001	0.001
0.171	0.145	0.177	0.507
0.001	0.997	0.001	0.001
0.400	0.242	0.001	0.357
0.001	0.997	0.001	0.001
0.001	0.001	0.001	0.997
0.716	0.001	0.282	0.001
0.406	0.001	0.312	0.281
>GTTGCCAGAY	6-GTTGCCAGAY	7.937000	-495.880977	0	T:470.0(15.21%),B:1087.5(2.44%),P:1e-215	Tpos:101.7,Tstd:43.2,Bpos:98.5,Bstd:65.8,StrandBias:0.2,Multiplicity:1.13
0.001	0.078	0.920	0.001
0.028	0.317	0.034	0.621
0.042	0.001	0.012	0.945
0.082	0.001	0.916	0.001
0.001	0.997	0.001	0.001
0.001	0.964	0.001	0.034
0.902	0.001	0.096	0.001
0.001	0.132	0.720	0.147
0.758	0.222	0.001	0.019
0.050	0.525	0.001	0.424
>CGGTATTTTN	7-CGGTATTTTN	7.346798	-480.190859	0	T:844.0(27.31%),B:3735.8(8.39%),P:1e-208	Tpos:102.8,Tstd:49.3,Bpos:95.9,Bstd:67.5,StrandBias:-0.0,Multiplicity:1.22
0.001	0.682	0.001	0.316
0.093	0.016	0.890	0.001
0.271	0.001	0.690	0.038
0.001	0.001	0.072	0.926
0.787	0.010	0.202	0.001
0.022	0.001	0.022	0.955
0.214	0.007	0.086	0.693
0.136	0.089	0.075	0.700
0.141	0.089	0.035	0.735
0.188	0.298	0.219	0.294
>GCGCCATCTA	8-GCGCCATCTA	8.475537	-244.149923	0	T:192.0(6.21%),B:336.6(0.76%),P:1e-106	Tpos:97.4,Tstd:44.8,Bpos:98.7,Bstd:75.2,StrandBias:0.3,Multiplicity:1.24
0.064	0.050	0.864	0.022
0.037	0.924	0.007	0.032
0.022	0.027	0.897	0.054
0.252	0.696	0.025	0.027
0.005	0.943	0.035	0.017
0.795	0.140	0.025	0.040
0.034	0.397	0.021	0.548
0.007	0.946	0.017	0.030
0.016	0.039	0.034	0.911
0.483	0.158	0.205	0.154
>GACKCAAACC	9-GACKCAAACC	9.084611	-219.501362	0	T:142.0(4.60%),B:183.8(0.41%),P:1e-95	Tpos:102.0,Tstd:41.1,Bpos:97.7,Bstd:73.4,StrandBias:0.3,Multiplicity:1.04
0.001	0.001	0.997	0.001
0.965	0.001	0.001	0.033
0.001	0.968	0.001	0.030
0.221	0.118	0.274	0.387
0.001	0.956	0.001	0.042
0.564	0.142	0.183	0.111
0.646	0.319	0.001	0.034
0.761	0.124	0.081	0.034
0.001	0.997	0.001	0.001
0.001	0.965	0.001	0.033
>AAWCAGCTGT	10-AAWCAGCTGT	8.926085	-214.561866	0	T:302.0(9.77%),B:1042.0(2.34%),P:1e-93	Tpos:97.8,Tstd:48.7,Bpos:100.0,Bstd:60.1,StrandBias:0.1,Multiplicity:1.07
0.398	0.248	0.216	0.139
0.608	0.148	0.243	0.001
0.446	0.100	0.050	0.404
0.001	0.997	0.001	0.001
0.997	0.001	0.001	0.001
0.001	0.023	0.975	0.001
0.001	0.997	0.001	0.001
0.001	0.001	0.001	0.997
0.001	0.001	0.997	0.001
0.237	0.001	0.193	0.569
>AATTTTAAAA	11-AATTTTAAAA	7.790950	-212.836487	0	T:1167.0(37.77%),B:9594.7(21.56%),P:1e-92	Tpos:98.9,Tstd:62.3,Bpos:98.0,Bstd:68.2,StrandBias:-0.1,Multiplicity:1.29
0.662	0.134	0.015	0.189
0.596	0.040	0.026	0.338
0.317	0.025	0.055	0.603
0.106	0.001	0.019	0.874
0.001	0.101	0.016	0.882
0.120	0.157	0.100	0.623
0.576	0.077	0.187	0.160
0.977	0.007	0.015	0.001
0.921	0.037	0.002	0.040
0.627	0.053	0.026	0.294
>YAGTGTTGGA	12-YAGTGTTGGA	8.516388	-183.100814	0	T:228.0(7.38%),B:695.2(1.56%),P:1e-79	Tpos:92.0,Tstd:50.6,Bpos:98.6,Bstd:62.1,StrandBias:-0.2,Multiplicity:1.03
0.226	0.366	0.001	0.407
0.895	0.027	0.077	0.001
0.001	0.074	0.924	0.001
0.001	0.001	0.001	0.997
0.109	0.001	0.805	0.085
0.032	0.001	0.071	0.896
0.001	0.001	0.001	0.997
0.001	0.001	0.897	0.101
0.265	0.001	0.597	0.137
0.548	0.074	0.337	0.041
>TAGCGAAGAC	13-TAGCGAAGAC	8.256392	-134.334833	0	T:116.0(3.75%),B:231.3(0.52%),P:1e-58	Tpos:107.7,Tstd:46.0,Bpos:94.7,Bstd:76.4,StrandBias:-0.6,Multiplicity:1.11
0.001	0.001	0.001	0.997
0.970	0.001	0.001	0.028
0.001	0.001	0.981	0.017
0.022	0.847	0.029	0.102
0.187	0.036	0.757	0.020
0.887	0.001	0.084	0.028
0.916	0.022	0.029	0.033
0.001	0.001	0.746	0.252
0.943	0.001	0.028	0.028
0.001	0.988	0.001	0.010
>GCACTGCTTG	14-GCACTGCTTG	9.528571	-111.382042	0	T:100.0(3.24%),B:210.1(0.47%),P:1e-48	Tpos:101.3,Tstd:45.2,Bpos:88.2,Bstd:67.8,StrandBias:0.2,Multiplicity:1.16
0.096	0.075	0.748	0.081
0.076	0.879	0.010	0.035
0.941	0.049	0.001	0.009
0.020	0.963	0.016	0.001
0.005	0.001	0.030	0.964
0.001	0.001	0.997	0.001
0.001	0.997	0.001	0.001
0.001	0.001	0.001	0.997
0.001	0.001	0.001	0.997
0.056	0.011	0.753	0.180
>ACTAWCGCCT	15-ACTAWCGCCT	9.046045	-105.153735	0	T:110.0(3.56%),B:278.6(0.63%),P:1e-45	Tpos:102.3,Tstd:46.3,Bpos:107.4,Bstd:78.3,StrandBias:-0.2,Multiplicity:1.02
0.566	0.143	0.290	0.001
0.001	0.997	0.001	0.001
0.001	0.001	0.001	0.997
0.903	0.095	0.001	0.001
0.550	0.001	0.001	0.448
0.001	0.997	0.001	0.001
0.001	0.003	0.995	0.001
0.001	0.725	0.183	0.091
0.218	0.584	0.197	0.001
0.001	0.001	0.189	0.809
>WTTYTACAYN	16-WTTYTACAYN	7.689944	-100.677379	0	T:238.0(7.70%),B:1213.5(2.73%),P:1e-43	Tpos:101.9,Tstd:53.8,Bpos:101.2,Bstd:68.5,StrandBias:0.1,Multiplicity:1.19
0.394	0.130	0.099	0.378
0.022	0.217	0.135	0.626
0.127	0.100	0.235	0.538
0.004	0.491	0.013	0.492
0.005	0.001	0.068	0.926
0.773	0.114	0.010	0.103
0.004	0.920	0.074	0.002
0.592	0.019	0.255	0.134
0.007	0.345	0.158	0.490
0.284	0.266	0.248	0.202
>CGTCTCGCTC	17-CGTCTCGCTC	9.949268	-98.866865	0	T:68.0(2.20%),B:98.5(0.22%),P:1e-42	Tpos:96.2,Tstd:50.0,Bpos:93.8,Bstd:77.1,StrandBias:0.1,Multiplicity:1.08
0.001	0.941	0.028	0.030
0.307	0.148	0.535	0.010
0.021	0.015	0.015	0.949
0.001	0.997	0.001	0.001
0.028	0.157	0.001	0.814
0.001	0.997	0.001	0.001
0.011	0.021	0.913	0.055
0.001	0.968	0.001	0.030
0.020	0.001	0.001	0.978
0.001	0.992	0.001	0.006
>GTTTCAAACC	18-GTTTCAAACC	7.444544	-97.099063	0	T:252.0(8.16%),B:1361.2(3.06%),P:1e-42	Tpos:105.4,Tstd:52.4,Bpos:99.0,Bstd:63.5,StrandBias:-0.1,Multiplicity:1.04
0.001	0.001	0.971	0.027
0.150	0.214	0.001	0.635
0.001	0.138	0.078	0.783
0.001	0.180	0.315	0.504
0.173	0.502	0.133	0.192
0.577	0.323	0.051	0.049
0.798	0.200	0.001	0.001
0.900	0.001	0.098	0.001
0.061	0.937	0.001	0.001
0.091	0.648	0.109	0.152
>TTTGGCGCCA	19-TTTGGCGCCA	9.211201	-90.749671	0	T:87.0(2.82%),B:199.8(0.45%),P:1e-39	Tpos:100.6,Tstd:63.3,Bpos:95.4,Bstd:73.6,StrandBias:-0.0,Multiplicity:1.02
0.145	0.001	0.001	0.853
0.001	0.001	0.088	0.910
0.042	0.001	0.001	0.956
0.001	0.085	0.913	0.001
0.001	0.001	0.997	0.001
0.001	0.997	0.001	0.001
0.001	0.001	0.997	0.001
0.001	0.997	0.001	0.001
0.001	0.997	0.001	0.001
0.870	0.075	0.001	0.054
>AATCGATTKH	20-AATCGATTKH	8.641774	-90.555675	0	T:215.0(6.96%),B:1098.4(2.47%),P:1e-39	Tpos:101.5,Tstd:49.3,Bpos:94.1,Bstd:66.8,StrandBias:0.1,Multiplicity:1.15
0.619	0.379	0.001	0.001
0.997	0.001	0.001	0.001
0.001	0.001	0.001	0.997
0.001	0.997	0.001	0.001
0.001	0.001	0.997	0.001
0.997	0.001	0.001	0.001
0.001	0.001	0.001	0.997
0.001	0.001	0.380	0.618
0.153	0.148	0.423	0.276
0.403	0.338	0.001	0.258
>CGGTACATCG	21-CGGTACATCG	10.958109	-88.383817	0	T:43.0(1.39%),B:33.5(0.08%),P:1e-38	Tpos:103.6,Tstd:55.0,Bpos:91.8,Bstd:68.7,StrandBias:-0.6,Multiplicity:1.00
0.001	0.997	0.001	0.001
0.001	0.001	0.997	0.001
0.079	0.001	0.624	0.296
0.001	0.001	0.001	0.997
0.997	0.001	0.001	0.001
0.001	0.710	0.001	0.288
0.997	0.001	0.001	0.001
0.001	0.001	0.001	0.997
0.001	0.997	0.001	0.001
0.001	0.001	0.997	0.001
>GAGAGAGAGA	22-GAGAGAGAGA	8.764834	-46.742023	0	T:114.0(3.69%),B:595.3(1.34%),P:1e-20	Tpos:105.8,Tstd:56.0,Bpos:97.1,Bstd:68.5,StrandBias:-0.2,Multiplicity:1.44
0.112	0.040	0.829	0.019
0.547	0.243	0.094	0.116
0.084	0.017	0.898	0.001
0.608	0.234	0.053	0.105
0.085	0.038	0.874	0.003
0.650	0.228	0.087	0.035
0.001	0.010	0.987	0.002
0.618	0.250	0.099	0.033
0.046	0.093	0.813	0.048
0.562	0.221	0.176	0.041
>CTTCTTCTTC	23-CTTCTTCTTC	9.695378	-43.448293	0	T:73.0(2.36%),B:295.8(0.66%),P:1e-18	Tpos:101.1,Tstd:62.6,Bpos:100.1,Bstd:58.1,StrandBias:-0.1,Multiplicity:1.03
0.001	0.997	0.001	0.001
0.001	0.001	0.001	0.997
0.001	0.001	0.100	0.898
0.001	0.997	0.001	0.001
0.001	0.001	0.024	0.974
0.001	0.001	0.001	0.997
0.001	0.997	0.001	0.001
0.001	0.001	0.001	0.997
0.001	0.001	0.001	0.997
0.048	0.734	0.144	0.074
>GGAATACCCC	24-GGAATACCCC	11.698831	-32.687920	0	T:15.0(0.49%),B:12.0(0.03%),P:1e-14	Tpos:93.5,Tstd:59.5,Bpos:87.0,Bstd:72.4,StrandBias:0.2,Multiplicity:1.00
0.001	0.001	0.997	0.001
0.001	0.001	0.997	0.001
0.997	0.001	0.001	0.001
0.997	0.001	0.001	0.001
0.001	0.001	0.001	0.997
0.997	0.001	0.001	0.001
0.001	0.880	0.118	0.001
0.001	0.997	0.001	0.001
0.001	0.997	0.001	0.001
0.001	0.997	0.001	0.001
>ACATTACATG	25-ACATTACATG	10.296193	-6.389416	0	T:5.0(0.16%),B:12.4(0.03%),P:1e-2	Tpos:87.3,Tstd:55.4,Bpos:85.6,Bstd:48.9,StrandBias:2.8,Multiplicity:3.20
0.700	0.100	0.100	0.100
0.100	0.700	0.100	0.100
0.700	0.100	0.100	0.100
0.100	0.100	0.100	0.700
0.100	0.100	0.100	0.700
0.700	0.100	0.100	0.100
0.100	0.700	0.100	0.100
0.700	0.100	0.100	0.100
0.100	0.100	0.100	0.700
0.100	0.100	0.700	0.100
>CAGTGTKRCCAK	1-CAGTGTKRCCAK	6.751975	-1546.655468	0	T:1193.0(38.61%),B:2368.7(5.32%),P:1e-671	Tpos:101.8,Tstd:47.6,Bpos:93.7,Bstd:62.4,StrandBias:0.2,Multiplicity:1.23
0.143	0.501	0.109	0.247
0.775	0.001	0.220	0.004
0.030	0.001	0.968	0.001
0.214	0.157	0.109	0.520
0.011	0.001	0.987	0.001
0.016	0.199	0.001	0.784
0.001	0.001	0.571	0.427
0.485	0.042	0.472	0.001
0.016	0.982	0.001	0.001
0.013	0.985	0.001	0.001
0.648	0.068	0.280	0.004
0.104	0.204	0.309	0.383
>AVHTATCGATAD	2-AVHTATCGATAD	8.442766	-1133.342727	0	T:907.0(29.35%),B:1800.9(4.05%),P:1e-492	Tpos:98.4,Tstd:45.3,Bpos:86.4,Bstd:62.1,StrandBias:0.0,Multiplicity:1.30
0.400	0.118	0.249	0.233
0.345	0.201	0.293	0.160
0.251	0.369	0.122	0.259
0.195	0.169	0.002	0.634
0.956	0.014	0.025	0.005
0.003	0.011	0.010	0.976
0.009	0.987	0.001	0.003
0.001	0.001	0.997	0.001
0.952	0.011	0.018	0.019
0.028	0.035	0.009	0.928
0.640	0.014	0.157	0.189
0.254	0.130	0.350	0.267
>TTKSCADCMCTG	3-TTKSCADCMCTG	7.000046	-1043.859102	0	T:1065.0(34.47%),B:2947.4(6.62%),P:1e-453	Tpos:101.2,Tstd:49.3,Bpos:96.3,Bstd:59.7,StrandBias:-0.2,Multiplicity:1.17
0.103	0.257	0.231	0.410
0.225	0.173	0.181	0.422
0.136	0.171	0.286	0.407
0.188	0.361	0.356	0.095
0.001	0.997	0.001	0.001
0.997	0.001	0.001	0.001
0.270	0.101	0.352	0.277
0.001	0.989	0.001	0.009
0.310	0.455	0.001	0.234
0.001	0.994	0.004	0.001
0.001	0.001	0.001	0.997
0.393	0.005	0.548	0.054
>CGATAGBTNNND	4-CGATAGBTNNND	6.672988	-808.355294	0	T:1322.0(42.78%),B:5950.7(13.37%),P:1e-351	Tpos:100.3,Tstd:49.0,Bpos:95.4,Bstd:68.4,StrandBias:0.2,Multiplicity:1.20
0.001	0.997	0.001	0.001
0.001	0.001	0.997	0.001
0.976	0.022	0.001	0.001
0.001	0.001	0.009	0.989
0.979	0.001	0.019	0.001
0.233	0.090	0.434	0.243
0.189	0.212	0.245	0.354
0.098	0.208	0.153	0.541
0.206	0.283	0.188	0.322
0.238	0.225	0.263	0.274
0.310	0.302	0.190	0.198
0.279	0.141	0.278	0.301
>GTGTGACCGTAS	5-GTGTGACCGTAS	8.955495	-768.713210	0	T:493.0(15.95%),B:651.0(1.46%),P:1e-333	Tpos:99.6,Tstd:54.1,Bpos:98.1,Bstd:65.6,StrandBias:-0.0,Multiplicity:1.03
0.092	0.001	0.906	0.001
0.001	0.001	0.001	0.997
0.327	0.001	0.671	0.001
0.048	0.001	0.153	0.798
0.088	0.001	0.910	0.001
0.997	0.001	0.001	0.001
0.116	0.882	0.001	0.001
0.001	0.845	0.001	0.153
0.258	0.001	0.644	0.097
0.093	0.288	0.129	0.490
0.418	0.178	0.138	0.267
0.084	0.429	0.308	0.178
>GCGYTGCCANMY	6-GCGYTGCCANMY	8.572150	-602.044299	0	T:524.0(16.96%),B:1096.7(2.46%),P:1e-261	Tpos:101.4,Tstd:45.9,Bpos:95.4,Bstd:65.9,StrandBias:0.1,Multiplicity:1.10
0.255	0.080	0.547	0.118
0.187	0.441	0.175	0.197
0.259	0.075	0.659	0.007
0.152	0.361	0.049	0.439
0.031	0.021	0.001	0.947
0.062	0.001	0.936	0.001
0.001	0.992	0.006	0.001
0.001	0.992	0.001	0.006
0.964	0.014	0.021	0.001
0.244	0.266	0.304	0.186
0.410	0.504	0.049	0.037
0.032	0.389	0.089	0.489
>AAAAATACCAAA	7-AAAAATACCAAA	9.504503	-370.237180	0	T:411.0(13.30%),B:1132.1(2.54%),P:1e-160	Tpos:98.1,Tstd:47.4,Bpos:89.0,Bstd:64.4,StrandBias:0.3,Multiplicity:1.16
0.519	0.076	0.238	0.167
0.764	0.001	0.178	0.057
0.978	0.004	0.001	0.017
0.630	0.051	0.001	0.318
0.989	0.001	0.009	0.001
0.001	0.001	0.004	0.994
0.967	0.031	0.001	0.001
0.001	0.997	0.001	0.001
0.001	0.697	0.001	0.301
0.694	0.001	0.304	0.001
0.456	0.253	0.186	0.106
0.478	0.254	0.105	0.163
>RGCGCCAYCTAG	8-RGCGCCAYCTAG	9.500222	-272.463053	0	T:175.0(5.66%),B:224.0(0.50%),P:1e-118	Tpos:96.4,Tstd:44.3,Bpos:95.2,Bstd:79.3,StrandBias:0.4,Multiplicity:1.24
0.412	0.081	0.381	0.127
0.122	0.020	0.798	0.060
0.001	0.997	0.001	0.001
0.001	0.001	0.979	0.019
0.293	0.705	0.001	0.001
0.001	0.997	0.001	0.001
0.797	0.201	0.001	0.001
0.020	0.476	0.081	0.423
0.001	0.979	0.001	0.019
0.121	0.020	0.020	0.839
0.593	0.001	0.285	0.121
0.096	0.102	0.516	0.286
>TAGCVAAGACAC	9-TAGCVAAGACAC	8.315519	-242.509477	0	T:231.0(7.48%),B:523.8(1.18%),P:1e-105	Tpos:108.0,Tstd:43.1,Bpos:99.0,Bstd:68.4,StrandBias:-0.3,Multiplicity:1.17
0.164	0.080	0.027	0.729
0.997	0.001	0.001	0.001
0.001	0.001	0.940	0.058
0.001	0.863	0.001	0.135
0.268	0.244	0.342	0.147
0.491	0.082	0.300	0.127
0.553	0.030	0.292	0.125
0.009	0.018	0.692	0.281
0.812	0.001	0.090	0.097
0.001	0.972	0.001	0.026
0.581	0.073	0.064	0.282
0.126	0.722	0.018	0.134
>VVAACAGCTGTT	10-VVAACAGCTGTT	6.035562	-223.964877	0	T:320.0(10.36%),B:1120.1(2.52%),P:1e-97	Tpos:99.7,Tstd:50.5,Bpos:99.0,Bstd:60.0,StrandBias:0.0,Multiplicity:1.07
0.285	0.387	0.285	0.043
0.382	0.271	0.254	0.094
0.900	0.014	0.085	0.001
0.612	0.024	0.001	0.363
0.001	0.997	0.001	0.001
0.997	0.001	0.001	0.001
0.001	0.001	0.997	0.001
0.001	0.997	0.001	0.001
0.001	0.001	0.001	0.997
0.001	0.001	0.997	0.001
0.389	0.001	0.065	0.545
0.001	0.187	0.022	0.790
>WTTTAAAAWTHN	11-WTTTAAAAWTHN	8.714983	-210.690751	0	T:1074.0(34.76%),B:8533.6(19.17%),P:1e-91	Tpos:100.6,Tstd:61.9,Bpos:98.1,Bstd:68.6,StrandBias:0.1,Multiplicity:1.24
0.456	0.001	0.001	0.542
0.001	0.001	0.001	0.997
0.001	0.001	0.001	0.997
0.116	0.191	0.001	0.692
0.462	0.102	0.219	0.217
0.997	0.001	0.001	0.001
0.997	0.001	0.001	0.001
0.618	0.001	0.001	0.380
0.460	0.001	0.001	0.538
0.321	0.001	0.130	0.548
0.290	0.230	0.153	0.327
0.318	0.178	0.205	0.299
>RAWRCATCGATG	12-RAWRCATCGATG	10.462629	-207.183809	0	T:143.0(4.63%),B:205.4(0.46%),P:1e-89	Tpos:102.7,Tstd:48.2,Bpos:86.8,Bstd:58.8,StrandBias:0.6,Multiplicity:1.16
0.306	0.164	0.408	0.122
0.792	0.082	0.062	0.064
0.535	0.072	0.001	0.392
0.416	0.090	0.319	0.175
0.134	0.829	0.001	0.036
0.997	0.001	0.001	0.001
0.001	0.001	0.001	0.997
0.018	0.963	0.018	0.001
0.001	0.001	0.997	0.001
0.907	0.032	0.036	0.025
0.001	0.001	0.001	0.997
0.201	0.018	0.596	0.185
>AAGAYTCAMACC	13-AAGAYTCAMACC	8.515957	-192.403083	0	T:144.0(4.66%),B:234.9(0.53%),P:1e-83	Tpos:106.3,Tstd:41.2,Bpos:95.2,Bstd:63.7,StrandBias:0.2,Multiplicity:1.05
0.628	0.001	0.370	0.001
0.928	0.001	0.070	0.001
0.001	0.001	0.997	0.001
0.575	0.001	0.001	0.423
0.001	0.527	0.001	0.471
0.180	0.051	0.214	0.555
0.001	0.658	0.001	0.340
0.481	0.290	0.228	0.001
0.461	0.537	0.001	0.001
0.997	0.001	0.001	0.001
0.001	0.997	0.001	0.001
0.001	0.997	0.001	0.001
>CGATASTATCGC	14-CGATASTATCGC	9.308310	-181.741125	0	T:132.0(4.27%),B:205.6(0.46%),P:1e-78	Tpos:99.4,Tstd:42.8,Bpos:95.4,Bstd:73.6,StrandBias:-0.1,Multiplicity:1.02
0.056	0.886	0.001	0.057
0.120	0.001	0.878	0.001
0.829	0.142	0.028	0.001
0.149	0.001	0.001	0.849
0.914	0.028	0.057	0.001
0.029	0.436	0.450	0.085
0.001	0.113	0.029	0.857
0.779	0.001	0.001	0.219
0.001	0.057	0.113	0.829
0.001	0.807	0.001	0.191
0.057	0.001	0.885	0.057
0.111	0.603	0.144	0.142
>GCCRTCTCGCTC	15-GCCRTCTCGCTC	9.099672	-105.469625	0	T:156.0(5.05%),B:558.2(1.25%),P:1e-45	Tpos:102.5,Tstd:48.8,Bpos:96.1,Bstd:68.7,StrandBias:0.1,Multiplicity:1.20
0.001	0.001	0.674	0.324
0.022	0.614	0.108	0.256
0.001	0.592	0.001	0.406
0.398	0.232	0.369	0.001
0.078	0.001	0.043	0.878
0.001	0.886	0.001	0.112
0.001	0.199	0.001	0.799
0.086	0.827	0.001	0.086
0.217	0.016	0.644	0.123
0.001	0.924	0.001	0.074
0.001	0.001	0.001	0.997
0.001	0.796	0.001	0.202
>ATTTGGCGCCAA	16-ATTTGGCGCCAA	8.752212	-95.584380	0	T:156.0(5.05%),B:607.7(1.37%),P:1e-41	Tpos:105.5,Tstd:60.2,Bpos:95.2,Bstd:76.4,StrandBias:-0.1,Multiplicity:1.03
0.536	0.105	0.107	0.252
0.198	0.050	0.079	0.673
0.028	0.016	0.182	0.774
0.079	0.016	0.243	0.662
0.032	0.251	0.665	0.052
0.001	0.156	0.842	0.001
0.015	0.983	0.001	0.001
0.001	0.001	0.997	0.001
0.001	0.792	0.206	0.001
0.023	0.710	0.224	0.043
0.839	0.113	0.032	0.016
0.729	0.213	0.001	0.057
>TATCGATACATC	17-TATCGATACATC	11.824359	-94.969938	0	T:41.0(1.33%),B:24.1(0.05%),P:1e-41	Tpos:130.8,Tstd:47.5,Bpos:123.0,Bstd:46.1,StrandBias:-1.0,Multiplicity:1.00
0.085	0.069	0.027	0.819
0.810	0.054	0.054	0.082
0.001	0.081	0.027	0.891
0.001	0.799	0.156	0.044
0.027	0.048	0.843	0.082
0.874	0.001	0.054	0.071
0.081	0.001	0.081	0.837
0.725	0.109	0.054	0.112
0.053	0.945	0.001	0.001
0.945	0.027	0.027	0.001
0.096	0.048	0.054	0.802
0.075	0.871	0.027	0.027
>ATGTAAAATDTA	18-ATGTAAAATDTA	8.886160	-93.309352	0	T:245.0(7.93%),B:1332.3(2.99%),P:1e-40	Tpos:102.6,Tstd:53.6,Bpos:100.3,Bstd:66.2,StrandBias:-0.2,Multiplicity:1.21
0.568	0.112	0.319	0.001
0.048	0.027	0.001	0.924
0.013	0.001	0.985	0.001
0.075	0.024	0.010	0.891
0.805	0.083	0.001	0.111
0.589	0.001	0.374	0.036
0.864	0.058	0.077	0.001
0.979	0.001	0.019	0.001
0.280	0.001	0.010	0.709
0.327	0.030	0.282	0.361
0.115	0.246	0.166	0.473
0.486	0.222	0.207	0.084
>RMACTGCTTGMA	19-RMACTGCTTGMA	10.291186	-85.537122	0	T:88.0(2.85%),B:219.1(0.49%),P:1e-37	Tpos:92.4,Tstd:44.3,Bpos:85.5,Bstd:66.2,StrandBias:0.1,Multiplicity:1.18
0.279	0.174	0.428	0.120
0.326	0.456	0.079	0.139
0.939	0.026	0.001	0.034
0.001	0.922	0.001	0.076
0.001	0.013	0.026	0.960
0.025	0.001	0.973	0.001
0.001	0.997	0.001	0.001
0.001	0.012	0.001	0.986
0.001	0.001	0.025	0.973
0.101	0.054	0.558	0.287
0.274	0.379	0.156	0.191
0.444	0.186	0.088	0.282
>GTTATCGATAAG	20-GTTATCGATAAG	9.884066	-74.204932	0	T:97.0(3.14%),B:311.3(0.70%),P:1e-32	Tpos:120.1,Tstd:53.5,Bpos:103.1,Bstd:63.1,StrandBias:-0.1,Multiplicity:1.00
0.095	0.058	0.764	0.083
0.001	0.001	0.001	0.997
0.001	0.115	0.058	0.826
0.766	0.001	0.058	0.175
0.035	0.001	0.115	0.849
0.026	0.792	0.120	0.062
0.094	0.001	0.904	0.001
0.710	0.058	0.116	0.116
0.051	0.001	0.058	0.890
0.764	0.002	0.116	0.118
0.997	0.001	0.001	0.001
0.150	0.001	0.734	0.115
>GAGAGAGAGAGA	21-GAGAGAGAGAGA	8.706644	-59.529111	0	T:141.0(4.56%),B:721.0(1.62%),P:1e-25	Tpos:103.5,Tstd:54.4,Bpos:98.5,Bstd:67.8,StrandBias:-0.3,Multiplicity:1.59
0.033	0.030	0.910	0.027
0.440	0.234	0.141	0.185
0.100	0.054	0.797	0.049
0.550	0.260	0.074	0.116
0.092	0.022	0.862	0.024
0.656	0.123	0.090	0.131
0.038	0.035	0.905	0.022
0.575	0.280	0.104	0.041
0.030	0.093	0.853	0.024
0.504	0.282	0.162	0.052
0.050	0.084	0.810	0.056
0.649	0.184	0.107	0.060
>TKCTTCTTCTTC	22-TKCTTCTTCTTC	12.089323	-49.310154	0	T:53.0(1.72%),B:141.0(0.32%),P:1e-21	Tpos:96.4,Tstd:61.3,Bpos:101.5,Bstd:59.9,StrandBias:0.2,Multiplicity:1.00
0.019	0.191	0.028	0.762
0.001	0.001	0.450	0.548
0.073	0.832	0.059	0.036
0.001	0.035	0.001	0.963
0.001	0.001	0.058	0.940
0.036	0.903	0.060	0.001
0.001	0.058	0.001	0.940
0.036	0.036	0.001	0.927
0.001	0.997	0.001	0.001
0.027	0.037	0.001	0.935
0.001	0.115	0.001	0.883
0.253	0.497	0.091	0.158
>GTCAAGATAGCG	23-GTCAAGATAGCG	11.243486	-45.968648	0	T:25.0(0.81%),B:25.0(0.06%),P:1e-19	Tpos:107.9,Tstd:51.6,Bpos:108.1,Bstd:65.6,StrandBias:1.6,Multiplicity:1.00
0.001	0.001	0.997	0.001
0.126	0.001	0.065	0.808
0.128	0.808	0.001	0.063
0.997	0.001	0.001	0.001
0.936	0.001	0.062	0.001
0.159	0.001	0.839	0.001
0.650	0.001	0.065	0.284
0.126	0.189	0.001	0.684
0.873	0.001	0.125	0.001
0.126	0.001	0.810	0.063
0.126	0.747	0.001	0.126
0.067	0.001	0.869	0.063
>CCACACCAKTTC	24-CCACACCAKTTC	9.444160	-31.995409	0	T:55.0(1.78%),B:229.6(0.52%),P:1e-13	Tpos:75.7,Tstd:51.8,Bpos:96.5,Bstd:63.9,StrandBias:0.2,Multiplicity:1.00
0.001	0.749	0.134	0.116
0.058	0.796	0.145	0.001
0.970	0.028	0.001	0.001
0.001	0.997	0.001	0.001
0.997	0.001	0.001	0.001
0.115	0.883	0.001	0.001
0.065	0.489	0.181	0.265
0.535	0.001	0.323	0.141
0.096	0.029	0.447	0.428
0.001	0.001	0.001	0.997
0.029	0.029	0.388	0.554
0.001	0.667	0.089	0.243
>ACATKACATKAC	25-ACATKACATKAC	15.266597	-6.074455	0	T:2.0(0.06%),B:1.8(0.00%),P:1e-2	Tpos:75.7,Tstd:51.6,Bpos:113.2,Bstd:27.8,StrandBias:3.8,Multiplicity:7.00
0.997	0.001	0.001	0.001
0.001	0.997	0.001	0.001
0.997	0.001	0.001	0.001
0.001	0.001	0.001	0.997
0.001	0.001	0.551	0.447
0.997	0.001	0.001	0.001
0.001	0.997	0.001	0.001
0.997	0.001	0.001	0.001
0.001	0.030	0.001	0.968
0.001	0.001	0.508	0.490
0.997	0.001	0.001	0.001
0.001	0.997	0.001	0.001
>AMCTATCG	1-AMCTATCG	6.948171	-981.702387	0	T:1004.0(32.49%),B:2757.8(6.20%),P:1e-426	Tpos:97.0,Tstd:47.2,Bpos:92.7,Bstd:67.1,StrandBias:-0.1,Multiplicity:1.18
0.455	0.153	0.246	0.146
0.410	0.265	0.161	0.164
0.138	0.733	0.053	0.076
0.024	0.013	0.121	0.842
0.955	0.038	0.006	0.001
0.016	0.008	0.065	0.911
0.134	0.851	0.010	0.005
0.001	0.004	0.990	0.005
>GTGTGACC	2-GTGTGACC	7.771398	-908.296585	0	T:664.0(21.49%),B:1110.1(2.49%),P:1e-394	Tpos:100.3,Tstd:51.8,Bpos:97.1,Bstd:59.3,StrandBias:0.3,Multiplicity:1.11
0.001	0.001	0.997	0.001
0.080	0.001	0.001	0.918
0.046	0.001	0.952	0.001
0.001	0.001	0.001	0.997
0.001	0.001	0.997	0.001
0.870	0.001	0.128	0.001
0.001	0.997	0.001	0.001
0.001	0.997	0.001	0.001
>ACATCGAT	3-ACATCGAT	6.896169	-876.412379	0	T:1037.0(33.56%),B:3346.3(7.52%),P:1e-380	Tpos:99.4,Tstd:46.1,Bpos:90.1,Bstd:63.4,StrandBias:-0.0,Multiplicity:1.44
0.536	0.133	0.146	0.185
0.001	0.866	0.001	0.132
0.997	0.001	0.001	0.001
0.001	0.001	0.001	0.997
0.001	0.997	0.001	0.001
0.001	0.001	0.997	0.001
0.938	0.001	0.001	0.060
0.001	0.001	0.071	0.927
>CAACCCTG	4-CAACCCTG	7.840553	-757.880371	0	T:591.0(19.13%),B:1074.2(2.41%),P:1e-329	Tpos:103.8,Tstd:45.2,Bpos:93.4,Bstd:60.7,StrandBias:-0.1,Multiplicity:1.11
0.001	0.997	0.001	0.001
0.986	0.012	0.001	0.001
0.582	0.019	0.331	0.068
0.001	0.997	0.001	0.001
0.306	0.604	0.042	0.048
0.007	0.991	0.001	0.001
0.007	0.001	0.001	0.991
0.017	0.001	0.981	0.001
>GTTATCGA	5-GTTATCGA	7.242472	-668.485601	0	T:757.0(24.50%),B:2234.6(5.02%),P:1e-290	Tpos:107.2,Tstd:52.3,Bpos:97.9,Bstd:67.0,StrandBias:-0.1,Multiplicity:1.09
0.001	0.095	0.903	0.001
0.084	0.131	0.043	0.742
0.001	0.001	0.001	0.997
0.997	0.001	0.001	0.001
0.001	0.001	0.001	0.997
0.001	0.997	0.001	0.001
0.001	0.001	0.997	0.001
0.666	0.150	0.183	0.001
>YAGTGTTG	6-YAGTGTTG	6.329333	-563.122850	0	T:1092.0(35.34%),B:5370.4(12.07%),P:1e-244	Tpos:103.1,Tstd:51.0,Bpos:99.8,Bstd:65.8,StrandBias:0.1,Multiplicity:1.09
0.004	0.480	0.001	0.515
0.997	0.001	0.001	0.001
0.001	0.001	0.997	0.001
0.176	0.207	0.133	0.483
0.160	0.001	0.838	0.001
0.221	0.001	0.278	0.500
0.001	0.161	0.149	0.689
0.001	0.001	0.997	0.001
>AGTGTGAC	7-AGTGTGAC	6.496667	-535.642759	0	T:793.0(25.66%),B:3036.1(6.82%),P:1e-232	Tpos:105.2,Tstd:50.5,Bpos:97.4,Bstd:65.5,StrandBias:0.1,Multiplicity:1.09
0.984	0.008	0.007	0.001
0.184	0.034	0.781	0.001
0.001	0.045	0.123	0.831
0.001	0.001	0.997	0.001
0.044	0.020	0.045	0.891
0.001	0.017	0.981	0.001
0.684	0.256	0.059	0.001
0.071	0.927	0.001	0.001
>GGCAGCAC	8-GGCAGCAC	4.181084	-489.335832	0	T:701.0(22.69%),B:2575.1(5.79%),P:1e-212	Tpos:99.8,Tstd:46.4,Bpos:96.3,Bstd:68.7,StrandBias:-0.2,Multiplicity:1.18
0.001	0.001	0.997	0.001
0.001	0.001	0.997	0.001
0.001	0.724	0.001	0.274
0.997	0.001	0.001	0.001
0.280	0.001	0.718	0.001
0.001	0.997	0.001	0.001
0.639	0.188	0.005	0.168
0.001	0.997	0.001	0.001
>CGATATTT	9-CGATATTT	8.659543	-369.907989	0	T:530.0(17.15%),B:1904.7(4.28%),P:1e-160	Tpos:108.4,Tstd:47.2,Bpos:96.8,Bstd:71.1,StrandBias:0.1,Multiplicity:1.05
0.001	0.997	0.001	0.001
0.001	0.001	0.997	0.001
0.997	0.001	0.001	0.001
0.001	0.001	0.001	0.997
0.617	0.001	0.381	0.001
0.001	0.373	0.001	0.625
0.375	0.001	0.001	0.623
0.001	0.001	0.001	0.997
>CATCTCTA	10-CATCTCTA	7.237635	-306.973131	0	T:420.0(13.59%),B:1428.0(3.21%),P:1e-133	Tpos:98.3,Tstd:56.6,Bpos:101.2,Bstd:63.7,StrandBias:-0.2,Multiplicity:1.06
0.001	0.997	0.001	0.001
0.997	0.001	0.001	0.001
0.001	0.081	0.146	0.772
0.001	0.997	0.001	0.001
0.148	0.148	0.085	0.619
0.001	0.997	0.001	0.001
0.001	0.001	0.001	0.997
0.997	0.001	0.001	0.001
>AAATACCA	11-AAATACCA	7.505169	-239.048965	0	T:437.0(14.14%),B:1895.9(4.26%),P:1e-103	Tpos:101.7,Tstd:48.6,Bpos:94.2,Bstd:68.1,StrandBias:0.2,Multiplicity:1.23
0.997	0.001	0.001	0.001
0.842	0.001	0.001	0.156
0.997	0.001	0.001	0.001
0.001	0.001	0.001	0.997
0.997	0.001	0.001	0.001
0.001	0.997	0.001	0.001
0.001	0.997	0.001	0.001
0.817	0.001	0.181	0.001
>TTGCCAGA	12-TTGCCAGA	9.249163	-222.392667	0	T:241.0(7.80%),B:635.8(1.43%),P:1e-96	Tpos:96.5,Tstd:44.6,Bpos:97.9,Bstd:65.8,StrandBias:0.3,Multiplicity:1.02
0.001	0.162	0.001	0.836
0.001	0.001	0.001	0.997
0.001	0.001	0.997	0.001
0.001	0.997	0.001	0.001
0.001	0.997	0.001	0.001
0.997	0.001	0.001	0.001
0.001	0.001	0.997	0.001
0.997	0.001	0.001	0.001
>ATTTTAAA	13-ATTTTAAA	7.125280	-209.184094	0	T:1441.0(46.63%),B:13046.0(29.31%),P:1e-90	Tpos:98.5,Tstd:62.1,Bpos:98.6,Bstd:68.3,StrandBias:-0.1,Multiplicity:1.36
0.795	0.033	0.040	0.132
0.127	0.001	0.001	0.871
0.001	0.001	0.001	0.997
0.001	0.001	0.001	0.997
0.125	0.063	0.090	0.722
0.837	0.045	0.043	0.075
0.909	0.089	0.001	0.001
0.997	0.001	0.001	0.001
>AACAGCTG	14-AACAGCTG	9.816418	-191.657189	0	T:302.0(9.77%),B:1149.9(2.58%),P:1e-83	Tpos:99.1,Tstd:49.7,Bpos:99.2,Bstd:61.6,StrandBias:0.1,Multiplicity:1.08
0.871	0.057	0.071	0.001
0.671	0.001	0.001	0.327
0.001	0.997	0.001	0.001
0.997	0.001	0.001	0.001
0.001	0.001	0.997	0.001
0.001	0.997	0.001	0.001
0.001	0.001	0.001	0.997
0.001	0.001	0.997	0.001
>AGTATTTT	15-AGTATTTT	8.687240	-183.451800	0	T:452.0(14.63%),B:2401.9(5.40%),P:1e-79	Tpos:99.4,Tstd:50.5,Bpos:94.0,Bstd:65.3,StrandBias:-0.3,Multiplicity:1.07
0.877	0.001	0.121	0.001
0.001	0.001	0.997	0.001
0.001	0.001	0.001	0.997
0.997	0.001	0.001	0.001
0.001	0.001	0.001	0.997
0.237	0.001	0.001	0.761
0.001	0.001	0.001	0.997
0.001	0.001	0.001	0.997
>CGCCATCT	16-CGCCATCT	8.129775	-181.971741	0	T:197.0(6.38%),B:517.1(1.16%),P:1e-79	Tpos:99.9,Tstd:43.9,Bpos:97.5,Bstd:71.6,StrandBias:0.2,Multiplicity:1.19
0.001	0.997	0.001	0.001
0.001	0.001	0.997	0.001
0.001	0.997	0.001	0.001
0.001	0.997	0.001	0.001
0.917	0.081	0.001	0.001
0.001	0.347	0.001	0.651
0.001	0.997	0.001	0.001
0.001	0.001	0.001	0.997
>TTTGAAAA	17-TTTGAAAA	6.314588	-144.774349	0	T:716.0(23.17%),B:5445.1(12.23%),P:1e-62	Tpos:100.1,Tstd:63.4,Bpos:99.3,Bstd:65.1,StrandBias:-0.1,Multiplicity:1.08
0.001	0.001	0.001	0.997
0.001	0.001	0.001	0.997
0.001	0.001	0.001	0.997
0.001	0.001	0.997	0.001
0.997	0.001	0.001	0.001
0.997	0.001	0.001	0.001
0.897	0.001	0.001	0.101
0.913	0.001	0.001	0.085
>ACCGTTAC	18-ACCGTTAC	5.431838	-125.298295	0	T:513.0(16.60%),B:3556.1(7.99%),P:1e-54	Tpos:104.8,Tstd:54.7,Bpos:96.3,Bstd:71.4,StrandBias:0.2,Multiplicity:1.09
0.884	0.001	0.097	0.018
0.022	0.955	0.001	0.022
0.001	0.899	0.021	0.079
0.001	0.001	0.997	0.001
0.032	0.010	0.011	0.947
0.001	0.001	0.022	0.976
0.940	0.058	0.001	0.001
0.181	0.631	0.031	0.157
>CCCGCTAR	19-CCCGCTAR	6.525040	-112.237462	0	T:343.0(11.10%),B:2041.3(4.59%),P:1e-48	Tpos:100.5,Tstd:50.5,Bpos:96.2,Bstd:71.3,StrandBias:0.1,Multiplicity:1.06
0.114	0.663	0.088	0.135
0.096	0.459	0.252	0.193
0.100	0.838	0.001	0.061
0.001	0.001	0.972	0.026
0.168	0.690	0.082	0.060
0.001	0.274	0.027	0.698
0.996	0.002	0.001	0.001
0.509	0.001	0.463	0.027
>TTGGCGCC	20-TTGGCGCC	8.540178	-99.158227	0	T:182.0(5.89%),B:777.6(1.75%),P:1e-43	Tpos:105.1,Tstd:62.0,Bpos:94.4,Bstd:79.5,StrandBias:-0.0,Multiplicity:1.03
0.077	0.001	0.108	0.814
0.001	0.001	0.001	0.997
0.001	0.001	0.997	0.001
0.001	0.001	0.997	0.001
0.001	0.997	0.001	0.001
0.001	0.001	0.997	0.001
0.001	0.997	0.001	0.001
0.001	0.736	0.262	0.001
>CAAGCAGT	21-CAAGCAGT	8.236954	-82.318452	0	T:97.0(3.14%),B:280.3(0.63%),P:1e-35	Tpos:96.6,Tstd:42.0,Bpos:94.1,Bstd:67.0,StrandBias:-0.1,Multiplicity:1.31
0.100	0.700	0.100	0.100
0.700	0.100	0.100	0.100
0.700	0.100	0.100	0.100
0.100	0.100	0.700	0.100
0.100	0.700	0.100	0.100
0.700	0.100	0.100	0.100
0.100	0.100	0.700	0.100
0.100	0.100	0.100	0.700
>TTCTACAT	22-TTCTACAT	8.949560	-72.101989	0	T:241.0(7.80%),B:1495.8(3.36%),P:1e-31	Tpos:98.6,Tstd:54.9,Bpos:100.5,Bstd:67.3,StrandBias:0.1,Multiplicity:1.12
0.001	0.001	0.001	0.997
0.001	0.001	0.001	0.997
0.001	0.823	0.001	0.175
0.001	0.001	0.001	0.997
0.997	0.001	0.001	0.001
0.001	0.997	0.001	0.001
0.997	0.001	0.001	0.001
0.001	0.314	0.001	0.684
>CTCAAACC	23-CTCAAACC	6.564556	-68.633590	0	T:171.0(5.53%),B:900.3(2.02%),P:1e-29	Tpos:104.3,Tstd:47.3,Bpos:99.1,Bstd:66.8,StrandBias:0.2,Multiplicity:1.05
0.001	0.911	0.001	0.087
0.110	0.001	0.001	0.888
0.001	0.997	0.001	0.001
0.888	0.001	0.110	0.001
0.994	0.004	0.001	0.001
0.997	0.001	0.001	0.001
0.001	0.997	0.001	0.001
0.001	0.997	0.001	0.001
>GAGAGAGA	24-GAGAGAGA	7.259921	-32.291949	0	T:199.0(6.44%),B:1598.8(3.59%),P:1e-14	Tpos:104.3,Tstd:54.7,Bpos:97.4,Bstd:69.1,StrandBias:-0.1,Multiplicity:1.64
0.102	0.013	0.861	0.024
0.518	0.289	0.106	0.087
0.037	0.001	0.896	0.066
0.739	0.190	0.035	0.036
0.001	0.018	0.910	0.071
0.558	0.204	0.191	0.047
0.025	0.067	0.892	0.016
0.631	0.180	0.179	0.010
>AGAAGAAG	25-AGAAGAAG	8.236954	-23.086249	0	T:79.0(2.56%),B:505.1(1.13%),P:1e-10	Tpos:104.6,Tstd:62.3,Bpos:100.2,Bstd:59.0,StrandBias:0.1,Multiplicity:1.04
0.700	0.100	0.100	0.100
0.100	0.100	0.700	0.100
0.700	0.100	0.100	0.100
0.700	0.100	0.100	0.100
0.100	0.100	0.700	0.100
0.700	0.100	0.100	0.100
0.700	0.100	0.100	0.100
0.100	0.100	0.700	0.100
