# Supplementary material for: Active promoters give rise to false positive ‘Phantom Peaks’ in ChIP-seq experiments
Source: Nucleic Acids Res. 2015 Jun 27;43(14):6959–68. doi: 10.1093/nar/gkv637 (PMC4538825; doi:10.1093/nar/gkv637)
Supplement: SUPPLEMENTARY DATA [file supp_gkv637_Supplementary_table_5__Overlap_of_the_Phantom_Peaks_with_non-histone_modENCODE_ChIPSeq_profiles.xlsx]

## Sheet: Sheet1
				Overlap	Percent Overlap at
Profile_file_name	Total peaks	Overlap	Non.overlapping	Percent	P.value <0.01	P.value <0.05	Description	Organism	Method	Type	Factor	Stage	Lab	modE_ID
3232_E0-12h_Sin3A_peaks.bed	4046	2519	1527	62.26	14.2363	54.7701	Sin3A;Embryos 0-12 hr;ChIP-seq	D. melanogaster	ChIP-seq	Transcriptional Factor	Sin3A	Embryos 0-12 hr	White, K.	3232
3826_E16-24h_Fer3_peaks.bed.gff	2284	1416	868	62	18.345	52.4518	Fer3;Embryos 16-24 hr;ChIP-seq	D. melanogaster	ChIP-seq	Transcriptional Factor	Fer3	Embryos 16-24 hr	White, K.	3826
3399_A.Female_Trem_peaks.bed.gff	1213	886	327	73.04	14.6744	49.9588	trem;Adult Female;ChIP-seq	D. melanogaster	ChIP-seq	Transcriptional Factor	trem	Adult Female	White, K.	3399
3394_E16-24h_Kr-D2_peaks.bed.gff	353	228	125	64.59	28.8952	42.7762	Kruppel;Embryos 16-24 hr;ChIP-seq	D. melanogaster	ChIP-seq	Transcriptional Factor	Kruppel	Embryos 16-24 hr	White, K.	3394
3827_E8-16h_h_peaks.bed.gff	431	262	169	60.79	13.2251	39.6752	hairy;Embryos 8-16 hr;ChIP-seq	D. melanogaster	ChIP-seq	Transcriptional Factor	hairy	Embryos 8-16 hr	White, K.	3827
5068_repset.17401438.enrichment.clusters	5762	2792	2970	48.46	24.1409	38.6845	Chriz;Oregon-R;Embryos 14-16 hr OR;ChIP-seq	D. melanogaster	ChIP-seq	Non TF Chromatin binding factor	Chriz	Embryos 14-16 hr OR	Karpen, G.	5068
2638_S2_CTCF200_peaks.bed	4957	2296	2661	46.32	14.1618	36.8368	CTCF;S2-DRSC;Late Embryonic stage;Embryo-derived cell-line;ChIP-seq	D. melanogaster	ChIP-seq	Non TF Chromatin binding factor	CTCF	Late Embryonic stage	White, K.	2638
3954_repset.17400048.enrichment.clusters	5003	2396	2607	47.89	16.75	36.0983	BEAF32A and BEAF42B;Oregon-R;Embryos 14-16 hr OR;ChIP-seq	D. melanogaster	ChIP-seq	Non TF Chromatin binding factor	BEAF32A and BEAF42B	Embryos 14-16 hr OR	Karpen, G.	3954
4351_Cl8-ORC.bed	5368	2157	3211	40.18	21.6468	35.7861	ORC2;36 base pair;CME-W1-Cl.8+;Larvae 3rd instar;Dorsal mesothoracic disc;ChIP-seq	D. melanogaster	ChIP-seq	DNA Replication	ORC2	Larvae 3rd instar	MacAlpine, D.	4351
4352_Cl8-PolII.bed	5508	2095	3413	38.04	4.66594	35.4938	RNA polymerase II;CME-W1-Cl.8+;Larvae 3rd instar;Dorsal mesothoracic disc;ChIP-seq	D. melanogaster	ChIP-seq	DNA Replication and Non TF Chromatin binding factor	RNA polymerase II	Larvae 3rd instar	MacAlpine, D. and Karpen, G.	4352
2755_KC.bed	5159	1948	3211	37.76	20.2365	35.1812	ORC2;Kc167;Late Embryonic stage;Embryo-derived cell-line;ChIP-seq	D. melanogaster	ChIP-seq	DNA Replication	ORC2	Late Embryonic stage	MacAlpine, D.	2755
3253_SG_ORC.bed	6587	2557	4030	38.82	12.6917	33.2169	ORC2;FlyStrain:SuUR---Orr-Weaver:DM:1;SuUR - Orr-Weaver;L3 stage wandering stage larvae;36 base pair;Salivary glands;ChIP-seq	D. melanogaster	ChIP-seq	DNA Replication	ORC2	L3 stage wandering stage larvae	MacAlpine, D.	3253
2639_S2_CTCF500_peaks.bed	2697	1215	1482	45.05	10.7898	32.6288	CTCF;S2-DRSC;Late Embryonic stage;Embryo-derived cell-line;ChIP-seq	D. melanogaster	ChIP-seq	Non TF Chromatin binding factor	CTCF	Late Embryonic stage	White, K.	2639
2753_S2.bed	4230	1461	2769	34.54	18.8889	31.5366	ORC2;S2-DRSC;Late Embryonic stage;Embryo-derived cell-line;ChIP-seq	D. melanogaster	ChIP-seq	DNA Replication	ORC2	Late Embryonic stage	MacAlpine, D.	2753
3243_E8-16h_kni_peaks.bed	662	249	413	37.61	11.9335	31.1178	KNI;Embryos 8-16 hr;ChIP-seq	D. melanogaster	ChIP-seq	Transcriptional Factor	KNI	Embryos 8-16 hr	White, K.	3243
2979_S2_MCM.bed	5726	1926	3800	33.64	18.3549	30.6671	MCM2-7;36 base pair;S2-DRSC;Late Embryonic stage;Embryo-derived cell-line;ChIP-seq	D. melanogaster	ChIP-seq	DNA Replication	MCM2-7	Late Embryonic stage	MacAlpine, D.	2979
2754_BG3.bed	4477	1490	2987	33.28	17.8914	30.4445	ORC2;ML-DmBG3-c2;Larvae 3rd instar;CNS-derived cell-line;ChIP-seq	D. melanogaster	ChIP-seq	DNA Replication	ORC2	Larvae 3rd instar	MacAlpine, D.	2754
2635_E0-12_HDAC-500_peaks.bed	3011	1650	1361	54.8	7.67187	30.4218	HDAC1;Y cn bw sp;Embryos 0-12 hr;ChIP-seq	D. melanogaster	ChIP-seq	Non TF Chromatin binding factor	HDAC1	Embryos 0-12 hr	White, K.	2635
985_E8-12_CBP-Set2_density.bed	2409	810	1599	33.62	11.5401	30.0125	nejire;Y cn bw sp;Embryos 8-12 hr;ChIP-seq	D. melanogaster	ChIP-seq	Transcriptional Factor	nejire	Embryos 8-12 hr	White, K.	985
848_E12-16_PolII_density.bed	5542	1670	3872	30.13	2.88704	27.8419	RNA polymerase II;44;Y cn bw sp;Embryos 12-16 hr;ChIP-seq	D. melanogaster	ChIP-seq	Non TF Chromatin binding factor	RNA polymerase II	Embryos 12-16 hr	White, K.	848
3625_0-2hr-PolII.bed	2212	712	1500	32.19	2.2604	27.5769	RNA polymerase II;36 base pair;DevStageFly:Embryo 0-2h:SC:1;Embryos 0-2 hr;ChIP-seq	D. melanogaster	ChIP-seq	DNA Replication	RNA polymerase II	Embryos 0-2 hr	MacAlpine, D.	3625
2632_E0-12_HDAC-497_peaks.bed	3486	1935	1551	55.51	6.68388	27.424	HDAC6;Y cn bw sp;Embryos 0-12 hr;ChIP-seq	D. melanogaster	ChIP-seq	Non TF Chromatin binding factor	HDAC6	Embryos 0-12 hr	White, K.	2632
2783_KC_MCM.bed	7029	2042	4987	29.05	12.7899	27.1874	MCM2-7;Kc167;Late Embryonic stage;Embryo-derived cell-line;ChIP-seq	D. melanogaster	ChIP-seq	DNA Replication	MCM2-7	Late Embryonic stage	MacAlpine, D.	2783
5069_repset.17400882.enrichment.clusters	3888	1416	2472	36.42	9.77366	25.9002	CTCF;Oregon-R;Embryos 14-16 hr OR;ChIP-seq	D. melanogaster	ChIP-seq	Non TF Chromatin binding factor	CTCF	Embryos 14-16 hr OR	Karpen, G.	5069
3234_E0-4h_8T(tll)-GFP-tll_peaks.bed	1454	436	1018	29.99	13.3425	25.7221	eGFP;Embryos 0-4 hr;ChIP-seq	D. melanogaster	ChIP-seq	Transcriptional Factor	eGFP-Tll	Embryos 0-4 hr	White, K.	3234
5119_repset.18482245.enrichment.clusters	8224	2914	5310	35.43	10.822	25.6323	NURF301;Oregon-R;Embryos 14-16 hr OR;ChIP-seq	D. melanogaster	ChIP-seq	Non TF Chromatin binding factor	NURF301	Embryos 14-16 hr OR	Karpen, G.	5119
850_E20-24_PolII_density.bed	2413	650	1763	26.94	8.45421	25.4455	RNA polymerase II;19.9;Y cn bw sp;Embryos 20-24 hr;ChIP-seq	D. melanogaster	ChIP-seq	Non TF Chromatin binding factor	RNA polymerase II	Embryos 20-24 hr	White, K.	850
2636_E0-12_HDAC-501_peaks.bed	4123	1838	2285	44.58	6.23333	24.812	HDAC1;Y cn bw sp;Embryos 0-12 hr;ChIP-seq	D. melanogaster	ChIP-seq	Non TF Chromatin binding factor	HDAC1	Embryos 0-12 hr	White, K.	2636
4998_Hr78	1524	434	1090	28.48	12.2703	24.2126	Hr78;Hr78-GFP;Embryos 8-16 hr;ChIP-seq	D. melanogaster	ChIP-seq	Transcriptional Factor	Hr78	Embryos 8-16 hr	White, K.	4998
5112_repset.18482244.enrichment.clusters	6891	2379	4512	34.52	12.7993	24.1765	HP1c;Oregon-R;Larvae 3rd instar;ChIP-seq	D. melanogaster	ChIP-seq	Non TF Chromatin binding factor	HP1c	Larvae 3rd instar	Karpen, G.	5112
5590_repset.18972723.enrichment.clusters	7807	2775	5032	35.55	12.7834	23.9401	HP1b;Oregon-R;Tissue:Heads-OR:GK:1;Mixed Adult;Heads OR;ChIP-seq	D. melanogaster	ChIP-seq	Non TF Chromatin binding factor	HP1b	Mixed Adult	Karpen, G.	5590
3233_E0-4h_CBP_peaks.bed	1347	398	949	29.55	5.19673	23.905	nejire;Embryos 0-4 hr;ChIP-seq	D. melanogaster	ChIP-seq	Transcriptional Factor	nejire	Embryos 0-4 hr	White, K.	3233
3959_repset.17400046.enrichment.clusters	7960	2459	5501	30.89	10.7286	22.9899	CP190;Oregon-R;Embryos 14-16 hr OR;ChIP-seq	D. melanogaster	ChIP-seq	Non TF Chromatin binding factor	CP190	Embryos 14-16 hr OR	Karpen, G.	3959
984_L2_PolII_density.bed	2075	555	1520	26.75	1.92771	22.988	RNA polymerase II;16.2;Y cn bw sp;Larvae L2 stage;ChIP-seq	D. melanogaster	ChIP-seq	Non TF Chromatin binding factor	RNA polymerase II	Larvae L2 stage	White, K.	984
5591_repset.18972729.enrichment.clusters	7116	2398	4718	33.7	11.3406	22.9623	HP1c;Oregon-R;Tissue:Heads-OR:GK:1;Mixed Adult;Heads OR;ChIP-seq	D. melanogaster	ChIP-seq	Non TF Chromatin binding factor	HP1c	Mixed Adult	Karpen, G.	5591
5593_repset.18972730.enrichment.clusters	7037	2151	4886	30.57	10.8995	22.8364	HP2;Oregon-R;Tissue:Heads-OR:GK:1;Mixed Adult;Heads OR;ChIP-seq	D. melanogaster	ChIP-seq	Non TF Chromatin binding factor	HP2	Mixed Adult	Karpen, G.	5593
3247_ON_ORC.bed	540	141	399	26.11	10.5556	22.4074	ORC2;36 base pair;DevStage:Mixed Embryos 0-24h:SC:1;Embryos mixed stages 0-24 hr;ChIP-seq	D. melanogaster	ChIP-seq	DNA Replication	ORC2	Embryos mixed stages 0-24 hr	MacAlpine, D.	3247
5577_repset.18972728.enrichment.clusters	8434	2849	5585	33.78	11.1572	22.2196	dSFMBT;Oregon-R;Tissue:Heads-OR:GK:1;Mixed Adult;Heads OR;ChIP-seq	D. melanogaster	ChIP-seq	Non TF Chromatin binding factor	dSFMBT	Mixed Adult	Karpen, G.	5577
5598_repset.18972704.enrichment.clusters	9053	2737	6316	30.23	10.6926	21.5288	POF;Oregon-R;Tissue:Heads-OR:GK:1;Mixed Adult;Heads OR;ChIP-seq	D. melanogaster	ChIP-seq	Non TF Chromatin binding factor	POF	Mixed Adult	Karpen, G.	5598
3825_E16-24h_Cabut_peaks.bed.gff	1425	568	857	39.86	6.24561	20.9825	cabut;Embryos 16-24 hr;ChIP-seq	D. melanogaster	ChIP-seq	Transcriptional Factor	cabut	Embryos 16-24 hr	White, K.	3825
5579_repset.18972800.enrichment.clusters	5309	2334	2975	43.96	4.44528	20.8325	RNA polymerase II CTD repeat YSPTSPS (phospho S5);CME-W1-Cl.8+;Larvae 3rd instar;Dorsal mesothoracic disc;ChIP-seq	D. melanogaster	ChIP-seq	Non TF Chromatin binding factor	RNA polymerase II CTD repeat YSPTSPS (phospho S5)	Larvae 3rd instar	Karpen, G.	5579
5571_repset.18972707.enrichment.clusters	5074	2289	2785	45.11	3.76429	20.7134	RNA polymerase II CTD repeat YSPTSPS (phospho S5);Kc167;Late Embryonic stage;Embryo-derived cell-line;ChIP-seq	D. melanogaster	ChIP-seq	Non TF Chromatin binding factor	RNA polymerase II CTD repeat YSPTSPS (phospho S5)	Late Embryonic stage	Karpen, G.	5571
3806_BRCore_peaks.bed.gff	6576	1724	4852	26.22	7.64903	20.6965	broad;White prepupae (WPP);ChIP-seq	D. melanogaster	ChIP-seq	Transcriptional Factor	broad	White prepupae (WPP)	White, K.	3806
3240_E8-16h_CG8478_peaks.bed	1905	656	1249	34.44	6.4042	20.5774	CG8478;Embryos 8-16 hr;ChIP-seq	D. melanogaster	ChIP-seq	Transcriptional Factor	CG8478	Embryos 8-16 hr	White, K.	3240
5110_repset.18482243.enrichment.clusters	8426	2565	5861	30.44	9.22146	20.4367	HP1b;Oregon-R;Larvae 3rd instar;ChIP-seq	D. melanogaster	ChIP-seq	Non TF Chromatin binding factor	HP1b	Larvae 3rd instar	Karpen, G.	5110
858_E20-24_CBP_density.bed	3700	898	2802	24.27	7.08108	20.4324	nejire;36.2;Y cn bw sp;Embryos 20-24 hr;ChIP-seq	D. melanogaster	ChIP-seq	Transcriptional Factor	nejire	Embryos 20-24 hr	White, K.	858
5599_repset.18972699.enrichment.clusters	7386	2663	4723	36.05	5.38857	20.1327	RPD3;Oregon-R;Tissue:Heads-OR:GK:1;Mixed Adult;Heads OR;ChIP-seq	D. melanogaster	ChIP-seq	Non TF Chromatin binding factor	RPD3	Mixed Adult	Karpen, G.	5599
863_AdultMale_CBP_peaks.bed	4654	1649	3005	35.43	5.65105	20.0902	nejire;Y cn bw sp;Adult Male;ChIP-seq	D. melanogaster	ChIP-seq	Transcriptional Factor	nejire	Adult Male	White, K.	863
5580_repset.18972799.enrichment.clusters	5517	2322	3195	42.09	4.0058	19.7752	RNA polymerase II;CME-W1-Cl.8+;Larvae 3rd instar;Dorsal mesothoracic disc;ChIP-seq	D. melanogaster	ChIP-seq	DNA Replication and Non TF Chromatin binding factor	RNA polymerase II	Larvae 3rd instar	MacAlpine, D. and Karpen, G.	5580
3231_7T_3dFemale_peaks.bed	7579	2366	5213	31.22	4.76316	19.2242	Caudal;7T-CAD;Adult Female 3 days;ChIP-seq	D. melanogaster	ChIP-seq	Transcriptional Factor	Caudal	Adult Female 3 days	White, K.	3231
5569_repset.18972702.enrichment.clusters	5288	2276	3012	43.04	4.06581	19.1944	RNA polymerase II;Kc167;Late Embryonic stage;Embryo-derived cell-line;ChIP-seq	D. melanogaster	ChIP-seq	Non TF Chromatin binding factor	RNA polymerase II	Late Embryonic stage	Karpen, G.	5569
5117_repset.18482481.enrichment.clusters	6826	2502	4324	36.65	4.38031	19.0741	MBD-R2;Oregon-R;Embryos 14-16 hr OR;ChIP-seq	D. melanogaster	ChIP-seq	Non TF Chromatin binding factor	MBD-R2	Embryos 14-16 hr OR	Karpen, G.	5117
5118_repset.17401447.enrichment.clusters	6232	1840	4392	29.53	7.78241	18.8222	MOF;Oregon-R;Embryos 14-16 hr OR;ChIP-seq	D. melanogaster	ChIP-seq	Non TF Chromatin binding factor	MOF	Embryos 14-16 hr OR	Karpen, G.	5118
5111_repset.18153514.enrichment.clusters	9130	2585	6545	28.31	7.32749	18.8061	HP1b;Oregon-R;Embryos 14-16 hr OR;ChIP-seq	D. melanogaster	ChIP-seq	Non TF Chromatin binding factor	HP1b	Embryos 14-16 hr OR	Karpen, G.	5111
854_E0-4_CBP_density.bed	3296	634	2662	19.24	4.39927	18.1735	nejire;103.1;Y cn bw sp;Embryos 0-4 hr;ChIP-seq	D. melanogaster	ChIP-seq	Transcriptional Factor	nejire	Embryos 0-4 hr	White, K.	854
5606_repset.18972705.enrichment.clusters	9474	2683	6791	28.32	6.66033	17.7961	Su(var)3-7;Oregon-R;Tissue:Heads-OR:GK:1;Mixed Adult;Heads OR;ChIP-seq	D. melanogaster	ChIP-seq	Non TF Chromatin binding factor	Su(var)3-7	Mixed Adult	Karpen, G.	5606
3251_ON_PolII.bed	4366	982	3384	22.49	1.0536	17.4072	RNA polymerase II;36 base pair;DevStage:Mixed Embryos 0-24h:SC:1;Embryos mixed stages 0-24 hr;ChIP-seq	D. melanogaster	ChIP-seq	DNA Replication	RNA polymerase II	Embryos mixed stages 0-24 hr	MacAlpine, D.	3251
5072_repset.18482408.enrichment.clusters	9756	2638	7118	27.04	5.50431	16.9332	dSFMBT;Oregon-R;Larvae 3rd instar;ChIP-seq	D. melanogaster	ChIP-seq	Non TF Chromatin binding factor	dSFMBT	Larvae 3rd instar	Karpen, G.	5072
853_Pupae_PolII_eland_result_filtered.txt.Pf0.30000.txt.final.txt.bed	5959	1925	4034	32.3	3.03742	16.5967	RNA polymerase II;Y cn bw sp;Pupae;ChIP-seq	D. melanogaster	ChIP-seq	Non TF Chromatin binding factor	RNA polymerase II	Pupae	White, K.	853
857_E16-20_CBP_eland_result_filtered.txt.Pf0.30000.txt.final.txt.bed	3508	947	2561	27	4.5325	16.0205	nejire;Y cn bw sp;Embryos 16-20 hr;ChIP-seq	D. melanogaster	ChIP-seq	Non TF Chromatin binding factor and Transcriptional Factor	nejire	Embryos 16-20 hr	White, K.	857
5576_repset.18972794.enrichment.clusters	5803	2312	3491	39.84	2.92952	15.7332	RNA polymerase II CTD repeat YSPTSPS (phospho S2);CME-W1-Cl.8+;Larvae 3rd instar;Dorsal mesothoracic disc;ChIP-seq	D. melanogaster	ChIP-seq	Non TF Chromatin binding factor	RNA polymerase II CTD repeat YSPTSPS (phospho S2)	Larvae 3rd instar	Karpen, G.	5576
5126_repset.18482407.enrichment.clusters	7145	2532	4613	35.44	3.96081	14.8915	RPD3;Oregon-R;Larvae 3rd instar;ChIP-seq	D. melanogaster	ChIP-seq	Non TF Chromatin binding factor	RPD3	Larvae 3rd instar	Karpen, G.	5126
862_AdultFemale_CBP_peaks.bed	6063	1467	4596	24.2	3.48013	14.4978	nejire;Y cn bw sp;Adult Female;ChIP-seq	D. melanogaster	ChIP-seq	Transcriptional Factor	nejire	Adult Female	White, K.	862
5587_repset.18153511.enrichment.clusters	8021	1762	6259	21.97	4.57549	14.0007	HP1c;Oregon-R;Embryos 14-16 hr OR;ChIP-seq	D. melanogaster	ChIP-seq	Non TF Chromatin binding factor	HP1c	Embryos 14-16 hr OR	Karpen, G.	5587
5115_repset.18482422.enrichment.clusters	11016	2763	8253	25.08	5.27415	13.9887	JMJD2A/KDM4A;Oregon-R;Larvae 3rd instar;ChIP-seq	D. melanogaster	ChIP-seq	Non TF Chromatin binding factor	JMJD2A/KDM4A	Larvae 3rd instar	Karpen, G.	5115
5264_repset.17401446.enrichment.clusters	5179	1058	4121	20.43	4.59548	13.6706	HP2;Oregon-R;Embryos 14-16 hr OR;ChIP-seq	D. melanogaster	ChIP-seq	Non TF Chromatin binding factor	HP2	Embryos 14-16 hr OR	Karpen, G.	5264
4096_Prd	1155	158	997	13.68	3.8961	13.5065	prd;Embryos 0-12 hr;ChIP-seq	D. melanogaster	ChIP-seq	Transcriptional Factor	prd	Embryos 0-12 hr	White, K.	4096
5124_repset.18482235.enrichment.clusters	6761	2364	4397	34.97	2.29256	13.4743	RNA polymerase II;Oregon-R;Tissue:Heads-OR:GK:1;Mixed Adult;Heads OR;ChIP-seq	D. melanogaster	ChIP-seq	Non TF Chromatin binding factor	RNA polymerase II	Mixed Adult	Karpen, G.	5124
861_Pupae_CBP_peaks.bed	5326	1051	4275	19.73	4.16823	13.4435	nejire;Y cn bw sp;Pupae;ChIP-seq	D. melanogaster	ChIP-seq	Transcriptional Factor	nejire	Pupae	White, K.	861
851_L1_PolII_eland_result_filtered.txt.Pf0.30000.txt.final.txt.bed	3024	976	2048	32.28	2.05026	13.1944	RNA polymerase II;Y cn bw sp;Larvae L1 stage;ChIP-seq	D. melanogaster	ChIP-seq	Non TF Chromatin binding factor	RNA polymerase II	Larvae L1 stage	White, K.	851
852_L3_PolII_eland_result_filtered.txt.Pf0.30000.txt.final.txt.bed	5616	1709	3907	30.43	2.36823	13.1054	RNA polymerase II;Y cn bw sp;Larvae L3 stage;ChIP-seq	D. melanogaster	ChIP-seq	Non TF Chromatin binding factor	RNA polymerase II	Larvae L3 stage	White, K.	852
5594_repset.18972727.enrichment.clusters	8653	2547	6106	29.43	4.18352	13.0359	JMJD2A/KDM4A;Oregon-R;Tissue:Heads-OR:GK:1;Mixed Adult;Heads OR;ChIP-seq	D. melanogaster	ChIP-seq	Non TF Chromatin binding factor	JMJD2A/KDM4A	Mixed Adult	Karpen, G.	5594
5570_repset.18972700.enrichment.clusters	5566	2192	3374	39.38	2.13798	13.0075	RNA polymerase II CTD repeat YSPTSPS (phospho S2);Kc167;Late Embryonic stage;Embryo-derived cell-line;ChIP-seq	D. melanogaster	ChIP-seq	Non TF Chromatin binding factor	RNA polymerase II CTD repeat YSPTSPS (phospho S2)	Late Embryonic stage	Karpen, G.	5570
2631_E0-12_HDAC-496_peaks.bed	2989	907	2082	30.34	3.01104	12.914	HDAC6;Y cn bw sp;Embryos 0-12 hr;ChIP-seq	D. melanogaster	ChIP-seq	Non TF Chromatin binding factor	HDAC6	Embryos 0-12 hr	White, K.	2631
5070_repset.18482426.enrichment.clusters	9388	2555	6833	27.22	3.33404	12.8994	dMi-2;Oregon-R;Embryos 14-16 hr OR;ChIP-seq	D. melanogaster	ChIP-seq	Non TF Chromatin binding factor	dMi-2	Embryos 14-16 hr OR	Karpen, G.	5070
3396_E0-12h_SuVar3-9_peaks.bed.gff	3632	933	2699	25.69	2.64317	12.8855	Su(var)3-9;Embryos 0-12 hr;ChIP-seq	D. melanogaster	ChIP-seq	Transcriptional Factor	Su(var)3-9	Embryos 0-12 hr	White, K.	3396
2627_E0-12_HDAC-492_peaks.bed	2732	707	2025	25.88	3.47731	12.5183	HDAC4a;Y cn bw sp;Embryos 0-12 hr;ChIP-seq	D. melanogaster	ChIP-seq	Non TF Chromatin binding factor	HDAC4a	Embryos 0-12 hr	White, K.	2627
5123_repset.18481745.enrichment.clusters	8273	2391	5882	28.9	2.53838	12.2326	RNA polymerase II;Oregon-R;Larvae 3rd instar;ChIP-seq	D. melanogaster	ChIP-seq	Non TF Chromatin binding factor	RNA polymerase II	Larvae 3rd instar	Karpen, G.	5123
5120_repset.17401437.enrichment.clusters	11489	2269	9220	19.75	3.51641	12.1072	POF;Oregon-R;Embryos 14-16 hr OR;ChIP-seq	D. melanogaster	ChIP-seq	Non TF Chromatin binding factor	POF	Embryos 14-16 hr OR	Karpen, G.	5120
856_E12-16_CBP_peaks.bed	4064	647	3417	15.92	3.19882	11.6634	nejire;Y cn bw sp;Embryos 12-16 hr;ChIP-seq	D. melanogaster	ChIP-seq	Transcriptional Factor	nejire	Embryos 12-16 hr	White, K.	856
3239_E1-6h_eve-YFP_peaks.bed	304	48	256	15.79	2.96053	11.5132	eGFP;Embryos 1-6 hr;ChIP-seq	D. melanogaster	ChIP-seq	Transcriptional Factor	eGFP-Eve	Embryos 1-6 hr	White, K.	3239
3402_15T_8-16_NW_GFP_peaks.bed.gff	436	55	381	12.61	5.04587	11.4679	eGFP;15T-hairy-GFP;Embryos 8-16 hr;ChIP-seq	D. melanogaster	ChIP-seq	Transcriptional Factor	eGFP-Hairy	Embryos 8-16 hr	White, K.	3402
3238_E16-24h_Trl_peaks.bed	5195	1084	4111	20.87	3.9076	11.1453	GAF;Embryos 16-24 hr;ChIP-seq	D. melanogaster	ChIP-seq	Transcriptional Factor	GAF	Embryos 16-24 hr	White, K.	3238
3236_E0-8h_10T(Dfd)-GFP_peaks.bed	633	137	496	21.64	3.15956	11.0585	eGFP;Embryos 0-8 hr;ChIP-seq	D. melanogaster	ChIP-seq	Transcriptional Factor	eGFP-Dfd	Embryos 0-8 hr	White, K.	3236
5122_repset.18482429.enrichment.clusters	9885	2241	7644	22.67	1.5478	11.0268	RNA polymerase II;Oregon-R;Embryos 14-16 hr OR;ChIP-seq	D. melanogaster	ChIP-seq	Non TF Chromatin binding factor	RNA polymerase II	Embryos 14-16 hr OR	Karpen, G.	5122
846_E4-8_PolII_eland_result_filtered.txt.Pf0.30000.txt.final.txt.bed	5235	1893	3342	36.16	1.7192	11.022	RNA polymerase II;Y cn bw sp;Embryos 4-8 hr;ChIP-seq	D. melanogaster	ChIP-seq	Non TF Chromatin binding factor	RNA polymerase II	Embryos 4-8 hr	White, K.	846
5574_repset.18972796.enrichment.clusters	11016	2185	8831	19.83	4.00327	10.7843	LSD1;Oregon-R;Tissue:Heads-OR:GK:1;Mixed Adult;Heads OR;ChIP-seq	D. melanogaster	ChIP-seq	Non TF Chromatin binding factor	LSD1	Mixed Adult	Karpen, G.	5574
4193_4-7hr-PolII.bed.gff	4094	381	3713	9.31	0.85491	10.723	RNA polymerase II;36 base pair;DevStage:Embryo 4-7h:SC:1;Embryos 4-7 hr;ChIP-seq	D. melanogaster	ChIP-seq	DNA Replication	RNA polymerase II	Embryos 4-7 hr	MacAlpine, D.	4193
5575_repset.18972795.enrichment.clusters	8005	2429	5576	30.34	2.66084	10.6059	JHDM1;Oregon-R;Tissue:Heads-OR:GK:1;Mixed Adult;Heads OR;ChIP-seq	D. melanogaster	ChIP-seq	Non TF Chromatin binding factor	JHDM1	Mixed Adult	Karpen, G.	5575
2629_E0-12_HDAC-494_peaks.bed	989	277	712	28.01	2.02224	9.909	HDAC11;Y cn bw sp;Embryos 0-12 hr;ChIP-seq	D. melanogaster	ChIP-seq	Non TF Chromatin binding factor	HDAC11	Embryos 0-12 hr	White, K.	2629
3241_E8-16h_eve-YFP_peaks.bed	1033	152	881	14.71	2.32333	9.68054	eGFP;Embryos 8-16 hr;ChIP-seq	D. melanogaster	ChIP-seq	Transcriptional Factor	eGFP-Eve	Embryos 8-16 hr	White, K.	3241
3960_repset.17400034.enrichment.clusters	8687	1255	7432	14.45	2.76275	9.48544	Psc;Oregon-R;Embryos 14-16 hr OR;ChIP-seq	D. melanogaster	ChIP-seq	Non TF Chromatin binding factor	Psc	Embryos 14-16 hr OR	Karpen, G.	3960
860_L3_CBP_peaks.bed	2188	524	1664	23.95	1.41682	9.46069	nejire;Y cn bw sp;Larvae L3 stage;ChIP-seq	D. melanogaster	ChIP-seq	Transcriptional Factor	nejire	Larvae L3 stage	White, K.	860
5114_repset.17401441.enrichment.clusters	11598	2330	9268	20.09	1.93999	9.30333	JHDM1;Oregon-R;Embryos 14-16 hr OR;ChIP-seq	D. melanogaster	ChIP-seq	Non TF Chromatin binding factor	JHDM1	Embryos 14-16 hr OR	Karpen, G.	5114
2634_E0-12_HDAC-499_peaks.bed	2565	1501	1064	58.52	2.06628	9.16179	HDAC3;Y cn bw sp;Embryos 0-12 hr;ChIP-seq	D. melanogaster	ChIP-seq	Non TF Chromatin binding factor	HDAC3	Embryos 0-12 hr	White, K.	2634
5113_repset.18482239.enrichment.clusters	12660	2355	10305	18.6	2.10111	8.87836	HP2;Oregon-R;Larvae 3rd instar;ChIP-seq	D. melanogaster	ChIP-seq	Non TF Chromatin binding factor	HP2	Larvae 3rd instar	Karpen, G.	5113
2633_E0-12_HDAC-498_peaks.bed	2620	1460	1160	55.73	2.06107	8.74046	HDAC3;Y cn bw sp;Embryos 0-12 hr;ChIP-seq	D. melanogaster	ChIP-seq	Non TF Chromatin binding factor	HDAC3	Embryos 0-12 hr	White, K.	2633
2628_E0-12_HDAC-493_peaks.bed	4034	904	3130	22.41	1.90878	8.57709	HDAC4a;Y cn bw sp;Embryos 0-12 hr;ChIP-seq	D. melanogaster	ChIP-seq	Non TF Chromatin binding factor	HDAC4a	Embryos 0-12 hr	White, K.	2628
5116_repset.17400878.enrichment.clusters	9018	1358	7660	15.06	2.52828	8.50521	LSD1;Oregon-R;Embryos 14-16 hr OR;ChIP-seq	D. melanogaster	ChIP-seq	Non TF Chromatin binding factor	LSD1	Embryos 14-16 hr OR	Karpen, G.	5116
3392_E16-24h_HP1_Covance_peaks.bed.gff	2148	331	1817	15.41	2.60708	8.473	HP1;Embryos 16-24 hr;ChIP-seq	D. melanogaster	ChIP-seq	Transcriptional Factor	HP1	Embryos 16-24 hr	White, K.	3392
859_L1_CBP_peaks.bed	663	137	526	20.66	0.904977	8.44646	nejire;Y cn bw sp;Larvae L1 stage;ChIP-seq	D. melanogaster	ChIP-seq	Transcriptional Factor	nejire	Larvae L1 stage	White, K.	859
2625_A-Female_7T_peaks.bed	3458	521	2937	15.07	1.99537	8.41527	Caudal;7T-CAD;Adult Female;ChIP-seq	D. melanogaster	ChIP-seq	Transcriptional Factor	Caudal	Adult Female	White, K.	2625
4936_repset.18481600.enrichment.clusters	3891	644	3247	16.55	2.05603	8.37831	HP1a;Oregon-R;Larvae 3rd instar;ChIP-seq	D. melanogaster	ChIP-seq	Non TF Chromatin binding factor	HP1a	Larvae 3rd instar	Karpen, G.	4936
3395_E0-8h_D_peaks.bed.gff	528	88	440	16.67	1.89394	8.14394	Dichaete;Embryos 0-8 hr;ChIP-seq	D. melanogaster	ChIP-seq	Transcriptional Factor	Dichaete	Embryos 0-8 hr	White, K.	3395
855_E4-8_CBP_peaks.bed	2348	317	2031	13.5	1.06474	8.13458	nejire;Y cn bw sp;Embryos 4-8 hr;ChIP-seq	D. melanogaster	ChIP-seq	Transcriptional Factor	nejire	Embryos 4-8 hr	White, K.	855
2641_WPP_density.bed	508	44	464	8.66	2.3622	7.28346	eGFP;EcR-GFP;White prepupae (WPP) 10-11 hr;ChIP-seq	D. melanogaster	ChIP-seq	Transcriptional Factor	eGFP-EcR	White prepupae (WPP) 10-11 hr	White, K.	2641
2626_E0-4h_7T_peaks.bed	2207	403	1804	18.26	1.81242	6.9778	Caudal;7T-CAD;Embryos 0-4 hr;ChIP-seq	D. melanogaster	ChIP-seq	Transcriptional Factor	Caudal	Embryos 0-4 hr	White, K.	2626
5597_repset.18972710.enrichment.clusters	9853	1746	8107	17.72	1.837	6.9522	LSD1;Oregon-R;Larvae 3rd instar;ChIP-seq	D. melanogaster	ChIP-seq	Non TF Chromatin binding factor	LSD1	Larvae 3rd instar	Karpen, G.	5597
3245_Kc_Trl-D2_peaks.bed	3842	404	3438	10.52	1.76991	6.76731	GAF;Kc167;Late Embryonic stage;Embryo-derived cell-line;ChIP-seq	D. melanogaster	ChIP-seq	Transcriptional Factor	GAF	Late Embryonic stage	White, K.	3245
5129_repset.17400881.enrichment.clusters	5135	593	4542	11.55	1.889	6.67965	ZW5;Oregon-R;Embryos 14-16 hr OR;ChIP-seq	D. melanogaster	ChIP-seq	Non TF Chromatin binding factor	ZW5	Embryos 14-16 hr OR	Karpen, G.	5129
4119_repset.17400880.enrichment.clusters	6474	1266	5208	19.56	1.23571	6.48749	GAF;Oregon-R;Embryos 14-16 hr OR;ChIP-seq	D. melanogaster	ChIP-seq	Non TF Chromatin binding factor	GAF	Embryos 14-16 hr OR	Karpen, G.	4119
5071_repset.18153529.enrichment.clusters	7465	1189	6276	15.93	1.05827	6.29605	dRING;Oregon-R;Embryos 14-16 hr OR;ChIP-seq	D. melanogaster	ChIP-seq	Non TF Chromatin binding factor	dRING	Embryos 14-16 hr OR	Karpen, G.	5071
3229_10T_E16-24h_GFP_peaks.bed	581	44	537	7.57	2.75387	6.0241	eGFP;10T-DFD-GFP;Embryos 16-24 hr;ChIP-seq	D. melanogaster	ChIP-seq	Transcriptional Factor	eGFP-Dfd	Embryos 16-24 hr	White, K.	3229
4943_repset.18153528.enrichment.clusters	10603	2038	8565	19.22	1.46185	5.94171	Su(var)3-7;Oregon-R;Embryos 14-16 hr OR;ChIP-seq	D. melanogaster	ChIP-seq	Non TF Chromatin binding factor	Su(var)3-7	Embryos 14-16 hr OR	Karpen, G.	4943
2642_WPP30-33_density.bed	483	38	445	7.87	1.86335	5.59006	eGFP;EcR-GFP;White prepupae (WPP) 30-33 hr;ChIP-seq	D. melanogaster	ChIP-seq	Transcriptional Factor	eGFP-EcR	White prepupae (WPP) 30-33 hr	White, K.	2642
3958_repset.17400044.enrichment.clusters	5892	742	5150	12.59	1.62933	5.53293	Su(Hw);Oregon-R;Embryos 14-16 hr OR;ChIP-seq	D. melanogaster	ChIP-seq	Non TF Chromatin binding factor	Su(Hw)	Embryos 14-16 hr OR	Karpen, G.	3958
5125_repset.18482454.enrichment.clusters	19364	2459	16905	12.7	1.09998	5.41727	RPD3;Oregon-R;Embryos 14-16 hr OR;ChIP-seq	D. melanogaster	ChIP-seq	Non TF Chromatin binding factor	RPD3	Embryos 14-16 hr OR	Karpen, G.	5125
3824_E16-24h_13T(exd)-GFP_peaks.bed.gff	8695	1534	7161	17.64	1.08108	5.40541	exd;13T exd-GFP;Embryos 16-24 hr;ChIP-seq	D. melanogaster	ChIP-seq	Transcriptional Factor	exd	Embryos 16-24 hr	White, K.	3824
3397_E8-16h_Trl_peaks.bed.gff	6753	920	5833	13.62	1.28832	5.33096	GAF;Embryos 8-16 hr;ChIP-seq	D. melanogaster	ChIP-seq	Transcriptional Factor and Non TF Chromatin binding factor	GAF	Embryos 8-16 hr	White, K.	3397
4074_Pangoline	4589	410	4179	8.93	0.719111	5.25169	pangolin;Embryos 0-8 hr;ChIP-seq	D. melanogaster	ChIP-seq	Transcriptional Factor	pangolin	Embryos 0-8 hr	White, K.	4074
5121_repset.18482424.enrichment.clusters	20574	2481	18093	12.06	1.26373	5.22018	POF;Oregon-R;Larvae 3rd instar;ChIP-seq	D. melanogaster	ChIP-seq	Non TF Chromatin binding factor	POF	Larvae 3rd instar	Karpen, G.	5121
4099_Scute	2136	138	1998	6.46	0.702247	5.103	scute;Embryos 0-12 hr;ChIP-seq	D. melanogaster	ChIP-seq	Transcriptional Factor	scute	Embryos 0-12 hr	White, K.	4099
3401_5T_8-16_NW_GFP_peaks.bed.gff	3979	397	3582	9.98	0.879618	4.42322	eGFP;5T-eve-GFP;Embryos 8-16 hr;ChIP-seq	D. melanogaster	ChIP-seq	Transcriptional Factor	eGFP-Eve	Embryos 8-16 hr	White, K.	3401
3403_7T_W3L_GFP_peaks.bed.gff	414	36	378	8.7	1.20773	4.34783	Caudal;7T-CAD;Larvae L3 stage;ChIP-seq	D. melanogaster	ChIP-seq	Transcriptional Factor	Caudal	Larvae L3 stage	White, K.	3403
5568_repset.18972797.enrichment.clusters	15781	1250	14531	7.92	1.11527	4.24561	Smc3;Oregon-R;Larvae 3rd instar;ChIP-seq	D. melanogaster	ChIP-seq	Non TF Chromatin binding factor	Smc3	Larvae 3rd instar	Karpen, G.	5568
5127_repset.18482425.enrichment.clusters	11471	1601	9870	13.96	1.35995	4.14088	Su(var)3-7;Oregon-R;Larvae 3rd instar;ChIP-seq	D. melanogaster	ChIP-seq	Non TF Chromatin binding factor	Su(var)3-7	Larvae 3rd instar	Karpen, G.	5127
3956_repset.16024174.enrichment.clusters	5697	756	4941	13.27	1.19361	4.10742	HP1a;Oregon-R;Embryos 14-16 hr OR;ChIP-seq	D. melanogaster	ChIP-seq	Non TF Chromatin binding factor	HP1a	Embryos 14-16 hr OR	Karpen, G.	3956
2630_E0-12_HDAC-495_peaks.bed	1513	198	1315	13.09	0.594845	4.03173	HDAC11;Y cn bw sp;Embryos 0-12 hr;ChIP-seq	D. melanogaster	ChIP-seq	Non TF Chromatin binding factor	HDAC11	Embryos 0-12 hr	White, K.	2630
3391_E16-24h_HP1_Abcam_peaks.bed.gff	5212	299	4913	5.74	1.76516	3.87567	HP1;Embryos 16-24 hr;ChIP-seq	D. melanogaster	ChIP-seq	Transcriptional Factor	HP1	Embryos 16-24 hr	White, K.	3391
3398_EcR_WPP-4-5h_peaks.bed.gff	1743	176	1567	10.1	1.09007	3.78657	eGFP;White prepupae (WPP) + 4-5 hr;ChIP-seq	D. melanogaster	ChIP-seq	Transcriptional Factor	eGFP-EcR	White prepupae (WPP) + 4-5 hr	White, K.	3398
4982_Hairy	8958	511	8447	5.7	0.535834	3.43827	hairy;Embryos 0-8 hr;ChIP-seq	D. melanogaster	ChIP-seq	Transcriptional Factor	hairy	Embryos 0-8 hr	White, K.	4982
3400_R13_E1-6h_Set2_peaks.bed.gff	586	30	556	5.12	1.19454	3.24232	eGFP;R13-YFP;Embryos 1-6 hr;ChIP-seq	D. melanogaster	ChIP-seq	Transcriptional Factor	eGFP-R13	Embryos 1-6 hr	White, K.	3400
5128_repset.18482455.enrichment.clusters	21932	1626	20306	7.41	0.638337	3.03666	Su(var)3-9;Oregon-R;Larvae 3rd instar;ChIP-seq	D. melanogaster	ChIP-seq	Non TF Chromatin binding factor	Su(var)3-9	Larvae 3rd instar	Karpen, G.	5128
2640_W3L_EcRGFP_density.bed	603	14	589	2.32	0.66335	2.6534	eGFP;EcR-GFP;Larvae L3 stage;ChIP-seq	D. melanogaster	ChIP-seq	Transcriptional Factor	eGFP-EcR	Larvae L3 stage	White, K.	2640
4944_repset.17402386.enrichment.clusters	4366	233	4133	5.34	0.939075	2.54237	HP4;Oregon-R;Embryos 14-16 hr OR;ChIP-seq	D. melanogaster	ChIP-seq	Non TF Chromatin binding factor	HP4	Embryos 14-16 hr OR	Karpen, G.	4944
5592_repset.18972733.enrichment.clusters	5583	656	4927	11.75	0.662726	2.40014	HP1a;Oregon-R;Tissue:Heads-OR:GK:1;Mixed Adult;Heads OR;ChIP-seq	D. melanogaster	ChIP-seq	Non TF Chromatin binding factor	HP1a	Mixed Adult	Karpen, G.	5592
3237_E0-8h_Pcl_peaks.bed	2457	142	2315	5.78	0.529101	2.1571	PCL;Embryos 0-8 hr;ChIP-seq	D. melanogaster	ChIP-seq	Transcriptional Factor	PCL	Embryos 0-8 hr	White, K.	3237
3390_E16-24h_Hr39_peaks.bed.gff	1216	46	1170	3.78	0.740132	2.13816	Hr39;Embryos 16-24 hr;ChIP-seq	D. melanogaster	ChIP-seq	Transcriptional Factor	Hr39	Embryos 16-24 hr	White, K.	3390
3235_E0-8h_disco_peaks.bed	1723	195	1528	11.32	0.34823	2.03134	Disco;Embryos 0-8 hr;ChIP-seq	D. melanogaster	ChIP-seq	Transcriptional Factor	Disco	Embryos 0-8 hr	White, K.	3235
847_E8-12_PolII_eland_result_filtered.txt.Pf0.30000.txt.final.txt.bed	1333	213	1120	15.98	0.450113	2.02551	RNA polymerase II;Y cn bw sp;Embryos 8-12 hr;ChIP-seq	D. melanogaster	ChIP-seq	Non TF Chromatin binding factor	RNA polymerase II	Embryos 8-12 hr	White, K.	847
3393_E16-24h_bon_peaks.bed.gff	745	43	702	5.77	0.671141	1.87919	bonus;Embryos 16-24 hr;ChIP-seq	D. melanogaster	ChIP-seq	Transcriptional Factor	bonus	Embryos 16-24 hr	White, K.	3393
3823_E0-4_Yki-91_peaks.bed.gff	12975	1015	11960	7.82	0.208092	1.81888	Yki;Embryos 0-4 hr;ChIP-seq	D. melanogaster	ChIP-seq	Transcriptional Factor	Yki	Embryos 0-4 hr	White, K.	3823
2637_E4-8h_7T_peaks.bed	5627	561	5066	9.97	0.408744	1.65275	Caudal;7T-CAD;Embryos 4-8 hr;ChIP-seq	D. melanogaster	ChIP-seq	Transcriptional Factor	Caudal	Embryos 4-8 hr	White, K.	2637
4114_Usp	1540	53	1487	3.44	0.324675	1.62338	usp;USP-GFP;Embryos 0-12 hr;ChIP-seq	D. melanogaster	ChIP-seq	Transcriptional Factor	usp	Embryos 0-12 hr	White, K.	4114
5028_GAF	11713	462	11251	3.94	0.332963	1.5709	GAF;Embryos 8-16 hr;ChIP-seq	D. melanogaster	ChIP-seq	Transcriptional Factor and Non TF Chromatin binding factor	GAF	Embryos 8-16 hr	White, K.	5028
3830_WPP_Trl-D2_peaks.bed.gff	9156	624	8532	6.82	0.30581	1.47444	GAF;Larvae L3 stage;ChIP-seq	D. melanogaster	ChIP-seq	Non TF Chromatin binding factor	GAF	Larvae L3 stage	White, K.	3830
5017_SuH	4403	76	4327	1.73	0.522371	1.43084	Su(H);Embryos 0-8 hr;ChIP-seq	D. melanogaster	ChIP-seq	Transcriptional Factor	Su(H)	Embryos 0-8 hr	White, K.	5017
3230_10T_W3L_GFP_peaks.bed	3159	68	3091	2.15	0.189934	1.20291	eGFP;10T-DFD-GFP;Larvae L3 stage;ChIP-seq	D. melanogaster	ChIP-seq	Transcriptional Factor	eGFP-Dfd	Larvae L3 stage	White, K.	3230
849_E16-20_PolII_eland_result_filtered.txt.Pf0.30000.txt.final.txt.bed	10364	909	9455	8.77	0.221922	0.984176	nejire;Y cn bw sp;Embryos 16-20 hr;ChIP-seq	D. melanogaster	ChIP-seq	Non TF Chromatin binding factor and Transcriptional Factor	nejire	Embryos 16-20 hr	White, K.	849
3957_1816.enrichment.clusters	1405	147	1258	10.46	0.284698	0.854093	Pc;Oregon-R;Embryos 14-16 hr OR;ChIP-seq	D. melanogaster	ChIP-seq	Non TF Chromatin binding factor	Pc	Embryos 14-16 hr OR	Karpen, G.	3957
3242_E8-16h_hkb_peaks.bed	1623	44	1579	2.71	0.184843	0.800986	Huckebein;Embryos 8-16 hr;ChIP-seq	D. melanogaster	ChIP-seq	Transcriptional Factor	Huckebein	Embryos 8-16 hr	White, K.	3242
5004_Lola	5954	7	5947	0.12	0	0.0167954	lola;lola-RJ-GFP;Embryos 0-12 hr;ChIP-seq	D. melanogaster	ChIP-seq	Transcriptional Factor	lola	Embryos 0-12 hr	White, K.	5004
5257_repset.17401445.enrichment.clusters	16190	4	16186	0.02	0	0.00617665	H1;Oregon-R;Embryos 14-16 hr OR;ChIP-seq	D. melanogaster	ChIP-seq	Non TF Chromatin binding factor	H1	Embryos 14-16 hr OR	Karpen, G.	5257
