# Supplementary material for: Active promoters give rise to false positive ‘Phantom Peaks’ in ChIP-seq experiments
Source: Nucleic Acids Res. 2015 Jun 27;43(14):6959–68. doi: 10.1093/nar/gkv637 (PMC4538825; doi:10.1093/nar/gkv637)
Supplement: SUPPLEMENTARY DATA [file supp_gkv637_Supplementary_table_6__Overlap_of_the_Phantom_Peaks_with_modENcode_Histone_modifications.xlsx]

## Sheet: Sheet1
				Overlap	Profile overlap at
Profile_file_name	Total peaks	Overlap	Non.overlapping	Percent	P.value <0.01	P.value <0.05	Description	Organism	Method	Type	Factor	Stage	Lab	modE_ID
5073_repset.18481643.enrichment.clusters	18812	29	18783	0.15	0	0.00531576	H1;Oregon-R;Larvae 3rd instar;ChIP-seq	D. melanogaster	ChIP-seq	Histone Modification	H1	Larvae 3rd instar	Karpen, G.	5073
5074_repset.18482236.enrichment.clusters	15736	14	15722	0.09	0.00635486	0.00635486	H1;Oregon-R;Tissue:Heads-OR:GK:1;Mixed Adult;Heads OR;ChIP-seq	D. melanogaster	ChIP-seq	Histone Modification	H1	Mixed Adult	Karpen, G.	5074
845_AdultMale_H3K27Ac_Input_tag36_mfold4_250_peaks_1fdr_filtered.bed	1	1	0	100	0	0	H3K27ac;Y cn bw sp;Adult Male;ChIP-seq	D. melanogaster	ChIP-seq	Histone Modification	H3K27ac	Adult Male	White, K.	845
827_L1_H3K9Ac_Input_tag36_mfold4_250_peaks_1fdr_filtered.bed	25	21	4	84	0	24	H3K9ac;Y cn bw sp;Larvae L1 stage;ChIP-seq	D. melanogaster	ChIP-seq	Histone Modification	H3K9ac	Larvae L1 stage	White, K.	827
790_E4-8_H3K4Me3_input_tag36_mfold4_250_peaks_1fdr_filtered.bed	1967	1519	448	77.22	15.9126	45.7041	H3K4me3;Y cn bw sp;Embryos 4-8 hr;ChIP-seq	D. melanogaster	ChIP-seq	Histone Modification	H3K4me3	Embryos 4-8 hr	White, K.	790
822_E4-8_H3K9Ac_input_tag36_mfold4_250_peaks_1fdr_filtered.bed	756	551	205	72.88	9.25926	37.3016	H3K9ac;Y cn bw sp;Embryos 4-8 hr;ChIP-seq	D. melanogaster	ChIP-seq	Histone Modification	H3K9ac	Embryos 4-8 hr	White, K.	822
795_L1_H3K4Me3_Input_tag36_mfold4_250_peaks_1fdr_filtered.bed	570	404	166	70.88	6.66667	29.8246	H3K4me3;Y cn bw sp;Larvae L1 stage;ChIP-seq	D. melanogaster	ChIP-seq	Histone Modification	H3K4me3	Larvae L1 stage	White, K.	795
816_L1_H3K27Me3.merged.bed.wig.final.bed.trim.bed.significant.bed	209	142	67	67.94	0	2.39234	H3K27me3;Y cn bw sp;Larvae L1 stage;ChIP-seq	D. melanogaster	ChIP-seq	Histone Modification	H3K27me3	Larvae L1 stage	White, K.	816
835_E4-8_H3K27Ac_input_tag36_mfold4_250_peaks_1fdr_filtered.bed	1119	704	415	62.91	6.88114	26.3628	H3K27ac;Y cn bw sp;Embryos 4-8 hr;ChIP-seq	D. melanogaster	ChIP-seq	Histone Modification	H3K27ac	Embryos 4-8 hr	White, K.	835
799_AdultFemale_H3K4Me3_Input_tag36_mfold4_250_peaks_1fdr_filtered.bed	3618	2206	1412	60.97	5.19624	22.8303	H3K4me3;Y cn bw sp;Adult Female;ChIP-seq	D. melanogaster	ChIP-seq	Histone Modification	H3K4me3	Adult Female	White, K.	799
798_Pupae_H3K4Me3_Input_tag36_mfold4_250_peaks_1fdr_filtered.bed	2326	1416	910	60.88	3.69733	17.5838	H3K4me3;Y cn bw sp;Pupae;ChIP-seq	D. melanogaster	ChIP-seq	Histone Modification	H3K4me3	Pupae	White, K.	798
830_Pupae_H3K9Ac_Input_tag36_mfold4_250_peaks_1fdr_filtered.bed	1154	685	469	59.36	7.71231	28.9428	H3K9ac;Y cn bw sp;Pupae;ChIP-seq	D. melanogaster	ChIP-seq	Histone Modification	H3K9ac	Pupae	White, K.	830
820_AdultMale_H3K27Me3.merged.bed.wig.final.bed.trim.bed.significant.bed	123	71	52	57.72	0	0	H3K27me3;Y cn bw sp;Adult Male;ChIP-seq	D. melanogaster	ChIP-seq	Histone Modification	H3K27me3	Adult Male	White, K.	820
818_L3_H3K27Me3.merged.bed.wig.final.bed.trim.bed.significant.bed	182	101	81	55.49	0	0.549451	H3K27me3;Y cn bw sp;Larvae L3 stage;ChIP-seq	D. melanogaster	ChIP-seq	Histone Modification	H3K27me3	Larvae L3 stage	White, K.	818
5097_repset.18481749.enrichment.clusters	4431	2390	2041	53.94	6.88332	26.8337	H3K4me3;Oregon-R;Larvae 3rd instar;ChIP-seq	D. melanogaster	ChIP-seq	Histone Modification	H3K4me3	Larvae 3rd instar	Karpen, G.	5097
791_E8-12_H3K4Me3_eland_result_filtered.txt.Pf0.30000.txt.final.txt.bed	4508	2414	2094	53.55	4.14818	19.9201	H3K4me3;Y cn bw sp;Embryos 8-12 hr;ChIP-seq	D. melanogaster	ChIP-seq	Histone Modification	H3K4me3	Embryos 8-12 hr	White, K.	791
819_Pupae_H3K27Me3.merged.bed.wig.final.bed.trim.bed.significant.bed	276	141	135	51.09	0.724638	2.53623	H3K27me3;Y cn bw sp;Pupae;ChIP-seq	D. melanogaster	ChIP-seq	Histone Modification	H3K27me3	Pupae	White, K.	819
789_E0-4_H3K4Me3_eland_result_filtered.txt.Pf0.30000.txt.final.txt.bed	3840	1923	1917	50.08	3.46354	25.7812	H3K4me3;Y cn bw sp;Embryos 0-4 hr;ChIP-seq	D. melanogaster	ChIP-seq	Histone Modification	H3K4me3	Embryos 0-4 hr	White, K.	789
796_L2_H3K4Me3_Input_tag36_mfold4_250_peaks_1fdr_filtered.bed	4487	2196	2291	48.94	3.00869	14.8875	H3K4me3;Y cn bw sp;Larvae L2 stage;ChIP-seq	D. melanogaster	ChIP-seq	Histone Modification	H3K4me3	Larvae L2 stage	White, K.	796
5596_repset.20448085.enrichment.clusters	4698	2293	2405	48.81	6.59855	23.6909	H2Av;Fly-GFP-RNAi-2;S2-DRSC;Late Embryonic stage;Embryo-derived cell-line;ChIP-seq	D. melanogaster	ChIP-seq	Histone Modification	H2Av	Late Embryonic stage	Karpen, G.	5596
3244_Kc_K4me3_peaks.bed	5752	2802	2950	48.71	3.37274	19.5932	H3K4me3;Kc167;Late Embryonic stage;Embryo-derived cell-line;ChIP-seq	D. melanogaster	ChIP-seq	Histone Modification	H3K4me3	Late Embryonic stage	White, K.	3244
5098_repset.18482409.enrichment.clusters	4979	2409	2570	48.38	4.96084	20.6266	H3K4me3;Oregon-R;Tissue:Heads-OR:GK:1;Mixed Adult;Heads OR;ChIP-seq	D. melanogaster	ChIP-seq	Histone Modification	H3K4me3	Mixed Adult	Karpen, G.	5098
797_L3_H3K4Me3_Input_tag36_mfold4_250_peaks_1fdr_filtered.bed	4837	2329	2508	48.15	2.83233	14.7199	H3K4me3;Y cn bw sp;Larvae L3 stage;ChIP-seq	D. melanogaster	ChIP-seq	Histone Modification	H3K4me3	Larvae L3 stage	White, K.	797
829_L3_H3K9Ac_Input_tag36_mfold4_250_peaks_1fdr_filtered.bed	2769	1333	1436	48.14	5.30878	21.199	H3K9ac;Y cn bw sp;Larvae L3 stage;ChIP-seq	D. melanogaster	ChIP-seq	Histone Modification	H3K9ac	Larvae L3 stage	White, K.	829
792_E12-16_H3K4Me3_eland_result_filtered.txt.Pf0.30000.txt.final.txt.bed	5147	2442	2705	47.45	3.20575	18.5545	H3K4me3;Y cn bw sp;Embryos 12-16 hr;ChIP-seq	D. melanogaster	ChIP-seq	Histone Modification	H3K4me3	Embryos 12-16 hr	White, K.	792
843_Pupae_H3K27Ac_Input_tag36_mfold4_250_peaks_1fdr_filtered.bed	3113	1461	1652	46.93	4.43302	19.7237	H3K27ac;Y cn bw sp;Pupae;ChIP-seq	D. melanogaster	ChIP-seq	Histone Modification	H3K27ac	Pupae	White, K.	843
4945_repset.18481350.enrichment.clusters	5314	2490	2824	46.86	6.37938	22.6948	H3K79me2;Oregon-R;Embryos 14-16 hr OR;ChIP-seq	D. melanogaster	ChIP-seq	Histone Modification	H3K79me2	Embryos 14-16 hr OR	Karpen, G.	4945
4959_repset.18481644.enrichment.clusters	4991	2302	2689	46.12	3.70667	14.4059	H3K4me2;Oregon-R;Larvae 3rd instar;ChIP-seq	D. melanogaster	ChIP-seq	Histone Modification	H3K4me2	Larvae 3rd instar	Karpen, G.	4959
5096_repset.18481352.enrichment.clusters	5539	2485	3054	44.86	6.30078	23.9393	H3K4me3;Oregon-R;Embryos 14-16 hr OR;ChIP-seq	D. melanogaster	ChIP-seq	Histone Modification	H3K4me3	Embryos 14-16 hr OR	Karpen, G.	5096
823_E8-12_H3K9Ac_eland_result_filtered.txt.Pf0.30000.txt.final.txt.bed	4869	2139	2730	43.93	3.03964	15.9992	H3K9ac;Y cn bw sp;Embryos 8-12 hr;ChIP-seq	D. melanogaster	ChIP-seq	Histone Modification	H3K9ac	Embryos 8-12 hr	White, K.	823
815_E20-24_H3K27Me3.merged.bed.wig.final.bed.trim.bed.significant.bed	327	143	184	43.73	0	2.44648	H3K27me3;Y cn bw sp;Embryos 20-24 hr;ChIP-seq	D. melanogaster	ChIP-seq	Histone Modification	H3K27me3	Embryos 20-24 hr	White, K.	815
808_L2_H3K9Me3.merged.bed.wig.final.bed.trim.bed.significant.bed	475	204	271	42.95	0.631579	3.36842	H3K9me3;Y cn bw sp;Larvae L2 stage;ChIP-seq	D. melanogaster	ChIP-seq	Histone Modification	H3K9me3	Larvae L2 stage	White, K.	808
4941_repset.18481345.enrichment.clusters	3981	1679	2302	42.18	0.929415	5.02386	H3K36me3;Oregon-R;Larvae 3rd instar;ChIP-seq	D. melanogaster	ChIP-seq	Histone Modification	H3K36me3	Larvae 3rd instar	Karpen, G.	4941
812_E8-12_H3K27Me3.merged.bed.wig.final.bed.trim.bed.significant.bed	230	97	133	42.17	0	0.869565	H3K27me3;Y cn bw sp;Embryos 8-12 hr;ChIP-seq	D. melanogaster	ChIP-seq	Histone Modification	H3K27me3	Embryos 8-12 hr	White, K.	812
5091_repset.18482412.enrichment.clusters	4026	1688	2338	41.93	1.04322	4.69449	H3K36me3;Oregon-R;Tissue:Heads-OR:GK:1;Mixed Adult;Heads OR;ChIP-seq	D. melanogaster	ChIP-seq	Histone Modification	H3K36me3	Mixed Adult	Karpen, G.	5091
834_E0-4_H3K27Ac_input_tag36_mfold4_250_peaks_1fdr_filtered.bed	3658	1532	2126	41.88	4.81137	21.2138	H3K27ac;Y cn bw sp;Embryos 0-4 hr;ChIP-seq	D. melanogaster	ChIP-seq	Histone Modification	H3K27ac	Embryos 0-4 hr	White, K.	834
806_E20-24_H3K9Me3.merged.bed.wig.final.bed.trim.bed.significant.bed	385	158	227	41.04	0.25974	2.07792	H3K9me3;Y cn bw sp;Embryos 20-24 hr;ChIP-seq	D. melanogaster	ChIP-seq	Histone Modification	H3K9me3	Embryos 20-24 hr	White, K.	806
5095_repset.18482403.enrichment.clusters	5559	2269	3290	40.82	2.71632	10.7393	H3K4me2;Oregon-R;Tissue:Heads-OR:GK:1;Mixed Adult;Heads OR;ChIP-seq	D. melanogaster	ChIP-seq	Histone Modification	H3K4me2	Mixed Adult	Karpen, G.	5095
800_AdultMale_H3K4Me3_Input_tag36_mfold4_250_peaks.bed	5955	2419	3536	40.62	2.08228	15.6171	H3K4me3;Y cn bw sp;Adult Male;ChIP-seq	D. melanogaster	ChIP-seq	Histone Modification	H3K4me3	Adult Male	White, K.	800
814_E16-20_H3K27Me3.merged.bed.wig.final.bed.trim.bed.significant.bed	298	121	177	40.6	0.671141	1.34228	H3K27me3;Y cn bw sp;Embryos 16-20 hr;ChIP-seq	D. melanogaster	ChIP-seq	Histone Modification	H3K27me3	Embryos 16-20 hr	White, K.	814
828_L2_H3K9Ac_Input_tag36_mfold4_250_peaks_1fdr_filtered.bed	4668	1885	2783	40.38	4.43445	19.8372	H3K9ac;Y cn bw sp;Larvae L2 stage;ChIP-seq	D. melanogaster	ChIP-seq	Histone Modification	H3K9ac	Larvae L2 stage	White, K.	828
836_E8-12_H3K27Ac_eland_result_filtered.txt.Pf0.30000.txt.final.txt.bed	4430	1767	2663	39.89	2.50564	15.9142	H3K27ac;Y cn bw sp;Embryos 8-12 hr;ChIP-seq	D. melanogaster	ChIP-seq	Histone Modification	H3K27ac	Embryos 8-12 hr	White, K.	836
5101_repset.18482404.enrichment.clusters	5331	2108	3223	39.54	1.63196	7.07184	H3K79me3;Oregon-R;Larvae 3rd instar;ChIP-seq	D. melanogaster	ChIP-seq	Histone Modification	H3K79me3	Larvae 3rd instar	Karpen, G.	5101
5260_repset.18482640.enrichment.clusters	5252	2059	3193	39.2	5.44554	20.0495	H4K16ac;Oregon-R;Larvae 3rd instar;ChIP-seq	D. melanogaster	ChIP-seq	Histone Modification	H4K16ac	Larvae 3rd instar	Karpen, G.	5260
807_L1_H3K9Me3.merged.bed.wig.final.bed.trim.bed.significant.bed	393	152	241	38.68	0	1.01781	H3K9me3;Y cn bw sp;Larvae L1 stage;ChIP-seq	D. melanogaster	ChIP-seq	Histone Modification	H3K9me3	Larvae L1 stage	White, K.	807
5075_repset.18482427.enrichment.clusters	5905	2276	3629	38.54	3.30229	13.2261	H2Av;Oregon-R;Embryos 14-16 hr OR;ChIP-seq	D. melanogaster	ChIP-seq	Histone Modification	H2Av	Embryos 14-16 hr OR	Karpen, G.	5075
4950_repset.18153510.enrichment.clusters	4468	1716	2752	38.41	0.850492	4.36437	H3K36me3;Oregon-R;Embryos 14-16 hr OR;ChIP-seq	D. melanogaster	ChIP-seq	Histone Modification	H3K36me3	Embryos 14-16 hr OR	Karpen, G.	4950
6388_repset.18481642.enrichment.clusters	4311	1633	2678	37.88	0.904662	4.45372	H3K36me2;Oregon-R;Embryos 14-16 hr OR;ChIP-seq	D. melanogaster	ChIP-seq	Histone Modification	H3K36me2	Embryos 14-16 hr OR	Karpen, G.	6388
5595_repset.20448084.enrichment.clusters	6065	2268	3797	37.39	3.29761	13.7675	H2Av;CG5499-RNAi-2;S2-DRSC;Late Embryonic stage;Embryo-derived cell-line;ChIP-seq	D. melanogaster	ChIP-seq	Histone Modification	H2Av	Late Embryonic stage	Karpen, G.	5595
5077_repset.18482411.enrichment.clusters	5627	2087	3540	37.09	1.10183	4.10521	H2Bubi;Oregon-R;Larvae 3rd instar;ChIP-seq	D. melanogaster	ChIP-seq	Histone Modification	H2Bubi	Larvae 3rd instar	Karpen, G.	5077
817_L2_H3K27Me3.merged.bed.wig.final.bed.trim.bed.significant.bed	363	134	229	36.91	0.275482	0.826446	H3K27me3;Y cn bw sp;Larvae L2 stage;ChIP-seq	D. melanogaster	ChIP-seq	Histone Modification	H3K27me3	Larvae L2 stage	White, K.	817
811_E4-8_H3K27Me3.merged.bed.wig.final.bed.trim.bed.significant.bed	245	90	155	36.73	0.408163	1.22449	H3K27me3;Y cn bw sp;Embryos 4-8 hr;ChIP-seq	D. melanogaster	ChIP-seq	Histone Modification	H3K27me3	Embryos 4-8 hr	White, K.	811
821_E0-4_H3K9Ac_input_tag36_mfold4_250_peaks_1fdr_filtered.bed	5513	2004	3509	36.35	3.64593	17.5585	H3K9ac;Y cn bw sp;Embryos 0-4 hr;ChIP-seq	D. melanogaster	ChIP-seq	Histone Modification	H3K9ac	Embryos 0-4 hr	White, K.	821
5076_repset.18482248.enrichment.clusters	5802	2076	3726	35.78	0.827301	3.75733	H2Bubi;Oregon-R;Embryos 14-16 hr OR;ChIP-seq	D. melanogaster	ChIP-seq	Histone Modification	H2Bubi	Embryos 14-16 hr OR	Karpen, G.	5076
813_E12-16_H3K27Me3.merged.bed.wig.final.bed.trim.bed.significant.bed	147	52	95	35.37	0	0.680272	H3K27me3;Y cn bw sp;Embryos 12-16 hr;ChIP-seq	D. melanogaster	ChIP-seq	Histone Modification	H3K27me3	Embryos 12-16 hr	White, K.	813
5108_repset.18482406.enrichment.clusters	5728	2011	3717	35.11	4.66131	17.9818	H4K16ac;Oregon-R;Tissue:Heads-OR:GK:1;Mixed Adult;Heads OR;ChIP-seq	D. melanogaster	ChIP-seq	Histone Modification	H4K16ac	Mixed Adult	Karpen, G.	5108
805_E16-20_H3K9Me3.merged.bed.wig.final.bed.trim.bed.significant.bed	405	142	263	35.06	0	2.71605	H3K9me3;Y cn bw sp;Embryos 16-20 hr;ChIP-seq	D. melanogaster	ChIP-seq	Histone Modification	H3K9me3	Embryos 16-20 hr	White, K.	805
5078_repset.18482250.enrichment.clusters	6056	2113	3943	34.89	1.07332	4.3428	H2Bubi;Oregon-R;Tissue:Heads-OR:GK:1;Mixed Adult;Heads OR;ChIP-seq	D. melanogaster	ChIP-seq	Histone Modification	H2Bubi	Mixed Adult	Karpen, G.	5078
840_L1_H3K27Ac_eland_result_filtered.txt.Pf0.30000.txt.final.txt.bed	1998	697	1301	34.88	1.75175	10.9109	H3K27ac;Y cn bw sp;Larvae L1 stage;ChIP-seq	D. melanogaster	ChIP-seq	Histone Modification	H3K27ac	Larvae L1 stage	White, K.	840
5589_repset.20447937.enrichment.clusters	6152	2142	4010	34.82	1.07282	5.81925	H3K79me3;Oregon-R;Embryos 14-16 hr OR;ChIP-seq	D. melanogaster	ChIP-seq	Histone Modification	H3K79me3	Embryos 14-16 hr OR	Karpen, G.	5589
5084_repset.18482246.enrichment.clusters	6270	2176	4094	34.7	2.42424	11.6587	H3K27ac;Oregon-R;Larvae 3rd instar;ChIP-seq	D. melanogaster	ChIP-seq	Histone Modification	H3K27ac	Larvae 3rd instar	Karpen, G.	5084
5100_repset.18481744.enrichment.clusters	5971	2056	3915	34.43	1.18908	6.12963	H3K79me2;Oregon-R;Larvae 3rd instar;ChIP-seq	D. melanogaster	ChIP-seq	Histone Modification	H3K79me2	Larvae 3rd instar	Karpen, G.	5100
4122_repset.17400885.enrichment.clusters	5330	1802	3528	33.81	0.900563	3.69606	H3K79me1;Oregon-R;Embryos 14-16 hr OR;ChIP-seq	D. melanogaster	ChIP-seq	Histone Modification	H3K79me1	Embryos 14-16 hr OR	Karpen, G.	4122
831_AdultFemale_H3K9Ac_density.bed	5412	1797	3615	33.2	3.80636	27.476	H3K9ac;5.3;Y cn bw sp;Adult Female;ChIP-seq	D. melanogaster	ChIP-seq	Histone Modification	H3K9ac	Adult Female	White, K.	831
5578_repset.18972724.enrichment.clusters	6949	2280	4669	32.81	2.67664	12.2608	H3K27ac;Oregon-R;Tissue:Heads-OR:GK:1;Mixed Adult;Heads OR;ChIP-seq	D. melanogaster	ChIP-seq	Histone Modification	H3K27ac	Mixed Adult	Karpen, G.	5578
4948_repset.18481599.enrichment.clusters	5318	1679	3639	31.57	0.50771	1.63595	H4K20me1;Oregon-R;Larvae 3rd instar;ChIP-seq	D. melanogaster	ChIP-seq	Histone Modification	H4K20me1	Larvae 3rd instar	Karpen, G.	4948
5258_repset.18482252.enrichment.clusters	7576	2372	5204	31.31	2.83791	10.4805	H2Av;Oregon-R;Tissue:Heads-OR:GK:1;Mixed Adult;Heads OR;ChIP-seq	D. melanogaster	ChIP-seq	Histone Modification	H2Av	Mixed Adult	Karpen, G.	5258
809_Pupae_H3K9Me3.merged.bed.wig.final.bed.trim.bed.significant.bed	360	111	249	30.83	0.555556	2.22222	H3K9me3;Y cn bw sp;Pupae;ChIP-seq	D. melanogaster	ChIP-seq	Histone Modification	H3K9me3	Pupae	White, K.	809
824_E12-16_H3K9Ac_density.bed	7530	2305	5225	30.61	4.23639	22.7623	H3K9ac;36.6;Y cn bw sp;Embryos 12-16 hr;ChIP-seq	D. melanogaster	ChIP-seq	Histone Modification	H3K9ac	Embryos 12-16 hr	White, K.	824
842_L3_H3K27Ac_Input_tag36_mfold4_250_peaks_1fdr_filtered.bed	4163	1272	2891	30.55	1.82561	9.82465	H3K27ac;Y cn bw sp;Larvae L3 stage;ChIP-seq	D. melanogaster	ChIP-seq	Histone Modification	H3K27ac	Larvae L3 stage	White, K.	842
839_E20-24_H3K27Ac_input_tag36_mfold4_250_peaks_1fdr_filtered.bed	7502	2266	5236	30.21	2.41269	11.9302	H3K27ac;Y cn bw sp;Embryos 20-24 hr;ChIP-seq	D. melanogaster	ChIP-seq	Histone Modification	H3K27ac	Embryos 20-24 hr	White, K.	839
793_E16-20_H3K4Me3_Input_tag36_mfold4_250_peaks_1fdr_filtered.bed	9225	2748	6477	29.79	1.35501	7.33875	H3K4me3;Y cn bw sp;Embryos 16-20 hr;ChIP-seq	D. melanogaster	ChIP-seq	Histone Modification	H3K4me3	Embryos 16-20 hr	White, K.	793
4121_repset.17400879.enrichment.clusters	8219	2442	5777	29.71	1.89804	7.43399	H3K4me1;Oregon-R;Embryos 14-16 hr OR;ChIP-seq	D. melanogaster	ChIP-seq	Histone Modification	H3K4me1	Embryos 14-16 hr OR	Karpen, G.	4121
5092_repset.17402828.enrichment.clusters	8219	2442	5777	29.71	1.89804	7.43399	H3K4me1;Oregon-R;Embryos 14-16 hr OR;ChIP-seq	D. melanogaster	ChIP-seq	Histone Modification	H3K4me1	Embryos 14-16 hr OR	Karpen, G.	5092
4953_repset.18481343.enrichment.clusters	7944	2344	5600	29.51	2.76939	10.2971	H2Av;Oregon-R;Larvae 3rd instar;ChIP-seq	D. melanogaster	ChIP-seq	Histone Modification	H2Av	Larvae 3rd instar	Karpen, G.	4953
803_E8-12_H3K9Me3.merged.bed.wig.final.bed.trim.bed.significant.bed	439	129	310	29.38	0.22779	2.05011	H3K9me3;Y cn bw sp;Embryos 8-12 hr;ChIP-seq	D. melanogaster	ChIP-seq	Histone Modification	H3K9me3	Embryos 8-12 hr	White, K.	803
778_E4-8_H3K4Me1__input_tag36_mfold4_250_peaks_1fdr_filtered.bed	62	18	44	29.03	0	0	H3K4me1;Y cn bw sp;Embryos 4-8 hr;ChIP-seq	D. melanogaster	ChIP-seq	Histone Modification	H3K4me1	Embryos 4-8 hr	White, K.	778
5586_repset.18972725.enrichment.clusters	6943	2004	4939	28.86	0.907389	3.74478	H3K79me3;Oregon-R;Tissue:Heads-OR:GK:1;Mixed Adult;Heads OR;ChIP-seq	D. melanogaster	ChIP-seq	Histone Modification	H3K79me3	Mixed Adult	Karpen, G.	5586
804_E12-16_H3K9Me3.merged.bed.wig.final.bed.trim.bed.significant.bed	406	117	289	28.82	0	1.72414	H3K9me3;Y cn bw sp;Embryos 12-16 hr;ChIP-seq	D. melanogaster	ChIP-seq	Histone Modification	H3K9me3	Embryos 12-16 hr	White, K.	804
801_E0-4_H3K9Me3.merged.bed.wig.final.bed.trim.bed.significant.bed	409	117	292	28.61	0	1.46699	H3K9me3;Y cn bw sp;Embryos 0-4 hr;ChIP-seq	D. melanogaster	ChIP-seq	Histone Modification	H3K9me3	Embryos 0-4 hr	White, K.	801
4120_repset.17400896.enrichment.clusters	7474	2132	5342	28.53	1.83302	8.49612	H3K27ac;Oregon-R;Embryos 14-16 hr OR;ChIP-seq	D. melanogaster	ChIP-seq	Histone Modification	H3K27ac	Embryos 14-16 hr OR	Karpen, G.	4120
825_E16-20_H3K9Ac_Input_tag36_mfold4_250_peaks_1fdr_filtered.bed	7939	2247	5692	28.3	2.97267	14.5988	H3K9ac;Y cn bw sp;Embryos 16-20 hr;ChIP-seq	D. melanogaster	ChIP-seq	Histone Modification	H3K9ac	Embryos 16-20 hr	White, K.	825
810_E0-4_H3K27Me3.merged.bed.wig.final.bed.trim.bed.significant.bed	438	122	316	27.85	0	1.59817	H3K27me3;Y cn bw sp;Embryos 0-4 hr;ChIP-seq	D. melanogaster	ChIP-seq	Histone Modification	H3K27me3	Embryos 0-4 hr	White, K.	810
6390_repset.18482251.enrichment.clusters	6411	1769	4642	27.59	0.499142	2.46451	H3K36me2;Oregon-R;Tissue:Heads-OR:GK:1;Mixed Adult;Heads OR;ChIP-seq	D. melanogaster	ChIP-seq	Histone Modification	H3K36me2	Mixed Adult	Karpen, G.	6390
5588_repset.18972711.enrichment.clusters	8976	2438	6538	27.16	2.51783	11.8316	H3K9acS10P;Oregon-R;Tissue:Heads-OR:GK:1;Mixed Adult;Heads OR;ChIP-seq	D. melanogaster	ChIP-seq	Histone Modification	H3K9acS10P	Mixed Adult	Karpen, G.	5588
802_E4-8_H3K9Me3.merged.bed.wig.final.bed.trim.bed.significant.bed	427	115	312	26.93	0.234192	1.87354	H3K9me3;Y cn bw sp;Embryos 4-8 hr;ChIP-seq	D. melanogaster	ChIP-seq	Histone Modification	H3K9me3	Embryos 4-8 hr	White, K.	802
4937_repset.18481645.enrichment.clusters	7052	1819	5233	25.79	0.453772	2.69427	H4K20me1;Oregon-R;Tissue:Heads-OR:GK:1;Mixed Adult;Heads OR;ChIP-seq	D. melanogaster	ChIP-seq	Histone Modification	H4K20me1	Mixed Adult	Karpen, G.	4937
5104_repset.18482237.enrichment.clusters	9877	2486	7391	25.17	2.65263	11.7445	H3K9acS10P;Oregon-R;Larvae 3rd instar;ChIP-seq	D. melanogaster	ChIP-seq	Histone Modification	H3K9acS10P	Larvae 3rd instar	Karpen, G.	5104
4938_repset.17402383.enrichment.clusters	6550	1646	4904	25.13	2.19847	11.9389	H4K16ac;Oregon-R;Embryos 14-16 hr OR;ChIP-seq	D. melanogaster	ChIP-seq	Histone Modification	H4K16ac	Embryos 14-16 hr OR	Karpen, G.	4938
794_E20-24_H3K4Me3_input_tag36_mfold4_250_peaks_1fdr_filtered.bed	10921	2738	8183	25.07	0.814944	5.51232	H3K4me3;Y cn bw sp;Embryos 20-24 hr;ChIP-seq	D. melanogaster	ChIP-seq	Histone Modification	H3K4me3	Embryos 20-24 hr	White, K.	794
844_AdultFemale_H3K27Ac_Input_tag36_mfold4_250_peaks_1fdr_filtered.bed	7619	1887	5732	24.77	0.669379	7.11379	H3K27ac;Y cn bw sp;Adult Female;ChIP-seq	D. melanogaster	ChIP-seq	Histone Modification	H3K27ac	Adult Female	White, K.	844
5102_repset.18482242.enrichment.clusters	10096	2469	7627	24.46	2.37718	10.5487	H3K9ac;Oregon-R;Larvae 3rd instar;ChIP-seq	D. melanogaster	ChIP-seq	Histone Modification	H3K9ac	Larvae 3rd instar	Karpen, G.	5102
841_L2_H3K27Acs6_Input_tag36_mfold4_250_peaks_1fdr_filtered.bed	6140	1431	4709	23.31	1.53094	7.05212	H3K27ac;Y cn bw sp;Larvae L2 stage;ChIP-seq	D. melanogaster	ChIP-seq	Histone Modification	H3K27ac	Larvae L2 stage	White, K.	841
5094_repset.18482413.enrichment.clusters	9680	2243	7437	23.17	0.72314	3.05785	H3K4me1;Oregon-R;Tissue:Heads-OR:GK:1;Mixed Adult;Heads OR;ChIP-seq	D. melanogaster	ChIP-seq	Histone Modification	H3K4me1	Mixed Adult	Karpen, G.	5094
5099_repset.18481746.enrichment.clusters	7596	1760	5836	23.17	0.631912	2.71195	H3K79me1;Oregon-R;Larvae 3rd instar;ChIP-seq	D. melanogaster	ChIP-seq	Histone Modification	H3K79me1	Larvae 3rd instar	Karpen, G.	5099
838_E16-20_H3K27Ac_Input_tag36_mfold4_250_peaks_1fdr_filtered.bed	11252	2512	8740	22.32	1.22645	7.82083	H3K27ac;Y cn bw sp;Embryos 16-20 hr;ChIP-seq	D. melanogaster	ChIP-seq	Histone Modification	H3K27ac	Embryos 16-20 hr	White, K.	838
5093_repset.18481646.enrichment.clusters	9501	2117	7384	22.28	0.894643	3.8838	H3K4me1;Oregon-R;Larvae 3rd instar;ChIP-seq	D. melanogaster	ChIP-seq	Histone Modification	H3K4me1	Larvae 3rd instar	Karpen, G.	5093
5109_repset.18482247.enrichment.clusters	6850	1524	5326	22.25	0.160584	0.861314	H4K20me1;Oregon-R;Embryos 14-16 hr OR;ChIP-seq	D. melanogaster	ChIP-seq	Histone Modification	H4K20me1	Embryos 14-16 hr OR	Karpen, G.	5109
4949_repset.17402830.enrichment.clusters	12182	2483	9699	20.38	1.92908	8.6439	H3K9ac;Oregon-R;Tissue:Heads-OR:GK:1;Mixed Adult;Heads OR;ChIP-seq	D. melanogaster	ChIP-seq	Histone Modification	H3K9ac	Mixed Adult	Karpen, G.	4949
6389_repset.18972709.enrichment.clusters	6396	1303	5093	20.37	0.68793	3.53346	H3K36me2;ML-DmBG3-c2;Larvae 3rd instar;CNS-derived cell-line;ChIP-seq	D. melanogaster	ChIP-seq	Histone Modification	H3K36me2	Larvae 3rd instar	Karpen, G.	6389
777_E0-4_H3K4Me1_input__tag36_mfold4_250_peaks_1fdr_filtered.bed	6162	1255	4907	20.37	0.243427	1.99611	H3K4me1;Y cn bw sp;Embryos 0-4 hr;ChIP-seq	D. melanogaster	ChIP-seq	Histone Modification	H3K4me1	Embryos 0-4 hr	White, K.	777
788_AdultMale_H3K4Me1_Input_tag36_mfold4_250_peaks_1fdr_filtered.bed	1117	213	904	19.07	0.0895255	0.80573	H3K4me1;Y cn bw sp;Adult Male;ChIP-seq	D. melanogaster	ChIP-seq	Histone Modification	H3K4me1	Adult Male	White, K.	788
4942_repset.18481647.enrichment.clusters	8190	1556	6634	19	0.537241	2.08791	H3K36me1;Oregon-R;Larvae 3rd instar;ChIP-seq	D. melanogaster	ChIP-seq	Histone Modification	H3K36me1	Larvae 3rd instar	Karpen, G.	4942
5585_repset.18972731.enrichment.clusters	9950	1889	8061	18.98	0.663317	2.64322	H3K79me2;Oregon-R;Tissue:Heads-OR:GK:1;Mixed Adult;Heads OR;ChIP-seq	D. melanogaster	ChIP-seq	Histone Modification	H3K79me2	Mixed Adult	Karpen, G.	5585
837_E12-16_H3K27Ac_eland_result_filtered.txt.Pf0.30000.txt.final.txt.bed	10633	2003	8630	18.84	0.695947	5.88733	H3K27ac;Y cn bw sp;Embryos 12-16 hr;ChIP-seq	D. melanogaster	ChIP-seq	Histone Modification	H3K27ac	Embryos 12-16 hr	White, K.	837
779_E8-12_H3K4Me1_eland_result_filtered.txt.Pf0.30000.txt.final.txt.bed	5326	992	4334	18.63	0.394292	2.66617	H3K4me1;Y cn bw sp;Embryos 8-12 hr;ChIP-seq	D. melanogaster	ChIP-seq	Histone Modification	H3K4me1	Embryos 8-12 hr	White, K.	779
781_E16-20_H3K4Me1_Input_tag36_mfold4_250_peaks_1fdr_filtered.bed	12324	2203	10121	17.88	0.32457	1.92308	H3K4me1;Y cn bw sp;Embryos 16-20 hr;ChIP-seq	D. melanogaster	ChIP-seq	Histone Modification	H3K4me1	Embryos 16-20 hr	White, K.	781
826_E20-24_H3K9Ac_input_tag36_mfold4_250_peaks_1fdr_filtered.bed	13392	2351	11041	17.56	0.73178	5.6601	H3K9ac;Y cn bw sp;Embryos 20-24 hr;ChIP-seq	D. melanogaster	ChIP-seq	Histone Modification	H3K9ac	Embryos 20-24 hr	White, K.	826
4946_repset.17402825.enrichment.clusters	8107	1400	6707	17.27	0.666091	3.83619	H3K18ac;Oregon-R;Tissue:Heads-OR:GK:1;Mixed Adult;Heads OR;ChIP-seq	D. melanogaster	ChIP-seq	Histone Modification	H3K18ac	Mixed Adult	Karpen, G.	4946
4196_repset.17401449.enrichment.clusters	8051	1376	6675	17.09	0.583778	2.8071	H3K36me1;Oregon-R;Embryos 14-16 hr OR;ChIP-seq	D. melanogaster	ChIP-seq	Histone Modification	H3K36me1	Embryos 14-16 hr OR	Karpen, G.	4196
5082_repset.18482480.enrichment.clusters	7536	1181	6355	15.67	0.835987	4.56476	H3K18ac;Oregon-R;Embryos 14-16 hr OR;ChIP-seq	D. melanogaster	ChIP-seq	Histone Modification	H3K18ac	Embryos 14-16 hr OR	Karpen, G.	5082
5103_repset.17401620.enrichment.clusters	15374	2326	13048	15.13	0.780539	4.41655	H3K9acS10P;Oregon-R;Embryos 14-16 hr OR;ChIP-seq	D. melanogaster	ChIP-seq	Histone Modification	H3K9acS10P	Embryos 14-16 hr OR	Karpen, G.	5103
786_Pupae_H3K4Me1_Input_tag36_mfold4_250_peaks_1fdr_filtered.bed	6857	1024	5833	14.93	0.175004	1.12294	H3K4me1;Y cn bw sp;Pupae;ChIP-seq	D. melanogaster	ChIP-seq	Histone Modification	H3K4me1	Pupae	White, K.	786
5105_repset.18482254.enrichment.clusters	13702	1818	11884	13.27	0.496278	2.13108	H3K9me1;Oregon-R;Larvae 3rd instar;ChIP-seq	D. melanogaster	ChIP-seq	Histone Modification	H3K9me1	Larvae 3rd instar	Karpen, G.	5105
785_L3_H3K4Me1_Input_tag36_mfold4_250_peaks_1fdr_filtered.bed	381	48	333	12.6	0.787402	1.83727	H3K4me1;Y cn bw sp;Larvae L3 stage;ChIP-seq	D. melanogaster	ChIP-seq	Histone Modification	H3K4me1	Larvae L3 stage	White, K.	785
783_L1_H3K4Me1_eland_result_filtered.txt.Pf0.30000.txt.final.txt.bed	1422	175	1247	12.31	0.140647	1.1955	H3K4me1;Y cn bw sp;Larvae L1 stage;ChIP-seq	D. melanogaster	ChIP-seq	Histone Modification	H3K4me1	Larvae L1 stage	White, K.	783
784_L2_H3K4Me1_Input_tag36_mfold4_250_peaks_1fdr_filtered.bed	10819	1312	9507	12.13	0.120159	1.0537	H3K4me1;Y cn bw sp;Larvae L2 stage;ChIP-seq	D. melanogaster	ChIP-seq	Histone Modification	H3K4me1	Larvae L2 stage	White, K.	784
5086_repset.18482410.enrichment.clusters	9662	1055	8607	10.92	0.0310495	0.186297	H3K27me1;Oregon-R;Tissue:Heads-OR:GK:1;Mixed Adult;Heads OR;ChIP-seq	D. melanogaster	ChIP-seq	Histone Modification	H3K27me1	Mixed Adult	Karpen, G.	5086
780_E12-16_H3K4Me1_eland_result_filtered.txt.Pf0.30000.txt.final.txt.bed	17085	1494	15591	8.74	0.222417	1.28183	H3K4me1;Y cn bw sp;Embryos 12-16 hr;ChIP-seq	D. melanogaster	ChIP-seq	Histone Modification	H3K4me1	Embryos 12-16 hr	White, K.	780
5581_repset.18972798.enrichment.clusters	10650	915	9735	8.59	0.704225	2.70423	H4K8ac;Oregon-R;Tissue:Heads-OR:GK:1;Mixed Adult;Heads OR;ChIP-seq	D. melanogaster	ChIP-seq	Histone Modification	H4K8ac	Mixed Adult	Karpen, G.	5581
5107_repset.18482234.enrichment.clusters	22525	1849	20676	8.21	0.195339	0.901221	H4;Oregon-R;Embryos 14-16 hr OR;ChIP-seq	D. melanogaster	ChIP-seq	Histone Modification	H4	Embryos 14-16 hr OR	Karpen, G.	5107
4952_repset.18481341.enrichment.clusters	4060	331	3729	8.15	0.221675	1.42857	H3K9me3;Oregon-R;Larvae 3rd instar;ChIP-seq	D. melanogaster	ChIP-seq	Histone Modification	H3K9me3	Larvae 3rd instar	Karpen, G.	4952
5080_repset.18482255.enrichment.clusters	23076	1872	21204	8.11	0.26001	0.91437	H3;Oregon-R;Larvae 3rd instar;ChIP-seq	D. melanogaster	ChIP-seq	Histone Modification	H3	Larvae 3rd instar	Karpen, G.	5080
4940_repset.18153509.enrichment.clusters	4277	341	3936	7.97	0.0935235	1.82371	H3K9me2;Oregon-R;Embryos 14-16 hr OR;ChIP-seq	D. melanogaster	ChIP-seq	Histone Modification	H3K9me2	Embryos 14-16 hr OR	Karpen, G.	4940
3953_repset.14517269.clusters	5130	367	4763	7.15	0.0194932	0.175439	H3K9me2;S2-DRSC;Late Embryonic stage;Embryo-derived cell-line;ChIP-seq	D. melanogaster	ChIP-seq	Histone Modification	H3K9me2	Late Embryonic stage	Karpen, G.	3953
5085_repset.18481748.enrichment.clusters	12359	850	11509	6.88	0.0485476	0.178008	H3K27me1;Oregon-R;Larvae 3rd instar;ChIP-seq	D. melanogaster	ChIP-seq	Histone Modification	H3K27me1	Larvae 3rd instar	Karpen, G.	5085
5259_repset.18482589.enrichment.clusters	10762	715	10047	6.64	0.0650437	0.408846	H3K9me2;Oregon-R;Tissue:Heads-OR:GK:1;Mixed Adult;Heads OR;ChIP-seq	D. melanogaster	ChIP-seq	Histone Modification	H3K9me2	Mixed Adult	Karpen, G.	5259
4939_repset.18153523.enrichment.clusters	3941	256	3685	6.5	0.253743	1.72545	H3K9me3;Oregon-R;Embryos 14-16 hr OR;ChIP-seq	D. melanogaster	ChIP-seq	Histone Modification	H3K9me3	Embryos 14-16 hr OR	Karpen, G.	4939
3955_repset.17400038.enrichment.clusters	2279	148	2131	6.49	0.0438789	0.219394	H3K27me3;Oregon-R;Embryos 14-16 hr OR;ChIP-seq	D. melanogaster	ChIP-seq	Histone Modification	H3K27me3	Embryos 14-16 hr OR	Karpen, G.	3955
4958_repset.18481342.enrichment.clusters	5614	338	5276	6.02	0.0356252	0.320627	H3K9me2;Oregon-R;Larvae 3rd instar;ChIP-seq	D. melanogaster	ChIP-seq	Histone Modification	H3K9me2	Larvae 3rd instar	Karpen, G.	4958
5262_repset.18482641.enrichment.clusters	9912	578	9334	5.83	0.121065	0.958434	H4K8ac;Oregon-R;Larvae 3rd instar;ChIP-seq	D. melanogaster	ChIP-seq	Histone Modification	H4K8ac	Larvae 3rd instar	Karpen, G.	5262
4933_repset.18153525.enrichment.clusters	7929	429	7500	5.41	0.0756716	0.71888	H3K9me3;Oregon-R;Tissue:Heads-OR:GK:1;Mixed Adult;Heads OR;ChIP-seq	D. melanogaster	ChIP-seq	Histone Modification	H3K9me3	Mixed Adult	Karpen, G.	4933
5584_repset.18972726.enrichment.clusters	12942	653	12289	5.05	0.0463607	0.177716	H3K79me1;Oregon-R;Tissue:Heads-OR:GK:1;Mixed Adult;Heads OR;ChIP-seq	D. melanogaster	ChIP-seq	Histone Modification	H3K79me1	Mixed Adult	Karpen, G.	5584
5106_repset.18482238.enrichment.clusters	21525	1031	20494	4.79	0.0743322	0.236934	H3K9me1;Oregon-R;Tissue:Heads-OR:GK:1;Mixed Adult;Heads OR;ChIP-seq	D. melanogaster	ChIP-seq	Histone Modification	H3K9me1	Mixed Adult	Karpen, G.	5106
4123_repset.17400892.enrichment.clusters	13114	601	12513	4.58	0.0305018	0.198261	H3K9me1;Oregon-R;Embryos 14-16 hr OR;ChIP-seq	D. melanogaster	ChIP-seq	Histone Modification	H3K9me1	Embryos 14-16 hr OR	Karpen, G.	4123
5090_repset.18482253.enrichment.clusters	7567	318	7249	4.2	0.0132153	0.0396458	H3K36me1;Oregon-R;Tissue:Heads-OR:GK:1;Mixed Adult;Heads OR;ChIP-seq	D. melanogaster	ChIP-seq	Histone Modification	H3K36me1	Mixed Adult	Karpen, G.	5090
895_L2_H3K27Acs2_Input_tag36_mfold4_250_peaks_1fdr_filtered.bed	3763	141	3622	3.75	0.0797236	0.425193	H3K27ac;Y cn bw sp;Larvae L2 stage;ChIP-seq	D. melanogaster	ChIP-seq	Histone Modification	H3K27ac	Larvae L2 stage	White, K.	895
5081_repset.17402385.enrichment.clusters	16757	582	16175	3.47	0.017903	0.0775795	H3;Oregon-R;Tissue:Heads-OR:GK:1;Mixed Adult;Heads OR;ChIP-seq	D. melanogaster	ChIP-seq	Histone Modification	H3	Mixed Adult	Karpen, G.	5081
5089_repset.18481747.enrichment.clusters	4966	147	4819	2.96	0	0.0805477	H3K27me3;Oregon-R;Larvae 3rd instar;ChIP-seq	D. melanogaster	ChIP-seq	Histone Modification	H3K27me3	Larvae 3rd instar	Karpen, G.	5089
5079_repset.18153512.enrichment.clusters	18424	516	17908	2.8	0.0325662	0.0759878	H3;Oregon-R;Embryos 14-16 hr OR;ChIP-seq	D. melanogaster	ChIP-seq	Histone Modification	H3	Embryos 14-16 hr OR	Karpen, G.	5079
5088_repset.18482405.enrichment.clusters	16862	421	16441	2.5	0.011861	0.0296525	H3K27me2;Oregon-R;Larvae 3rd instar;ChIP-seq	D. melanogaster	ChIP-seq	Histone Modification	H3K27me2	Larvae 3rd instar	Karpen, G.	5088
5583_repset.18972734.enrichment.clusters	10507	244	10263	2.32	0	0.0190349	H3K27me3;Oregon-R;Tissue:Heads-OR:GK:1;Mixed Adult;Heads OR;ChIP-seq	D. melanogaster	ChIP-seq	Histone Modification	H3K27me3	Mixed Adult	Karpen, G.	5583
5582_repset.18972713.enrichment.clusters	16728	356	16372	2.13	0.005978	0.023912	H3K27me2;Oregon-R;Tissue:Heads-OR:GK:1;Mixed Adult;Heads OR;ChIP-seq	D. melanogaster	ChIP-seq	Histone Modification	H3K27me2	Mixed Adult	Karpen, G.	5582
787_AdultFemale_H3K4Me1_density.bed	7511	153	7358	2.04	0.159766	1.66423	H3K4me1;3.6;Y cn bw sp;Adult Female;ChIP-seq	D. melanogaster	ChIP-seq	Histone Modification	H3K4me1	Adult Female	White, K.	787
4960_repset.17402387.enrichment.clusters	16244	238	16006	1.47	0.00615612	0.0184684	H3K23ac;Oregon-R;Tissue:Heads-OR:GK:1;Mixed Adult;Heads OR;ChIP-seq	D. melanogaster	ChIP-seq	Histone Modification	H3K23ac	Mixed Adult	Karpen, G.	4960
782_E20-24_H3K4Me1_density.bed	9998	145	9853	1.45	0.020004	0.790158	H3K4me1;37.3;Y cn bw sp;Embryos 20-24 hr;ChIP-seq	D. melanogaster	ChIP-seq	Histone Modification	H3K4me1	Embryos 20-24 hr	White, K.	782
4951_repset.18481347.enrichment.clusters	17999	251	17748	1.39	0.00555586	0.0388911	H3K23ac;Oregon-R;Larvae 3rd instar;ChIP-seq	D. melanogaster	ChIP-seq	Histone Modification	H3K23ac	Larvae 3rd instar	Karpen, G.	4951
3829_WPP_K27me3_peaks.bed.gff	17304	233	17071	1.35	0.0288951	0.190707	H3K27me3;White prepupae (WPP);ChIP-seq	D. melanogaster	ChIP-seq	Histone Modification	H3K27me3	White prepupae (WPP)	White, K.	3829
5083_repset.18482240.enrichment.clusters	18064	227	17837	1.26	0.00553587	0.0498229	H3K23ac;Oregon-R;Embryos 14-16 hr OR;ChIP-seq	D. melanogaster	ChIP-seq	Histone Modification	H3K23ac	Embryos 14-16 hr OR	Karpen, G.	5083
5087_repset.18153519.enrichment.clusters	17184	156	17028	0.91	0	0.00581937	H3K27me2;Oregon-R;Embryos 14-16 hr OR;ChIP-seq	D. melanogaster	ChIP-seq	Histone Modification	H3K27me2	Embryos 14-16 hr OR	Karpen, G.	5087
832_AdultMale_H3K9Ac_eland_result_filtered.txt.Pf0.30000.txt.final.txt.bed	749	1	748	0.13	0	0.133511	H3K9ac;Y cn bw sp;Adult Male;ChIP-seq	D. melanogaster	ChIP-seq	Histone Modification	H3K9ac	Adult Male	White, K.	832
