# Supplementary material for: Active promoters give rise to false positive ‘Phantom Peaks’ in ChIP-seq experiments
Source: Nucleic Acids Res. 2015 Jun 27;43(14):6959–68. doi: 10.1093/nar/gkv637 (PMC4538825; doi:10.1093/nar/gkv637)
Supplement: SUPPLEMENTARY DATA [file supp_gkv637_Supplementary_table_7__Overlap_of_the_Phantom_Peaks_with_DamID_profiles_from_Steensel_lab.xlsx]

## Sheet: Sheet1
			Phantom Peaks
Experiment	Factor	Total Peaks	Overlap	Nonoverlap	Percent	Percent (p-value < 0.01)	Percent (p-value < 0.05)
GSM882275	CG4617 rep- 1	1548	879	669	56.78	10.7235	39.4703
GSM882276	CG4617 rep- 2	1672	933	739	55.8	9.27033	37.3804
GSM882301	CG9797 rep- 1	1700	889	811	52.29	9.23529	36.1765
GSM550490	TIP60 rep- 2	1637	885	752	54.06	9.34637	36.1026
GSM558585	BEAF32B rep- 2 [ reanalyzed ]	1455	764	691	52.51	8.86598	34.7766
GSM882302	CG9797 rep- 2	1790	914	876	51.06	7.26257	33.2402
GSM882305	DMAP1 rep- 2	1736	870	866	50.12	9.04378	32.7189
GSM558584	BEAF32B rep- 1 [ reanalyzed ]	1613	769	844	47.68	7.68754	31.3701
GSM550491	TIP60 rep- 1	1642	800	842	48.72	8.28258	30.9988
GSM882303	DMAP1 rep- 1	1846	872	974	47.24	8.88407	30.4984
GSM550488	TBP rep- 1	1829	810	1019	44.29	7.81848	29.6337
GSM882273	CG7928 rep- 1	1403	630	773	44.9	7.76907	28.6529
GSM550469	PHOL rep- 2	1784	765	1019	42.88	8.18386	28.5314
GSM493593	FAIRE, rep- 2	3050	986	2064	32.33	17.3443	27.9672
GSM882319	CG10267 rep- 1	1583	665	918	42.01	7.77006	27.9217
GSM550468	PHOL rep- 1	1672	712	960	42.58	7.41627	27.7512
GSM882315	CG4936 rep- 1	1761	734	1027	41.68	6.53038	27.3708
GSM493592	FAIRE, rep- 1	3173	985	2188	31.04	16.3883	26.7885
GSM550489	TBP rep- 2	1771	741	1030	41.84	7.84867	26.7081
GSM550476	SIN3A rep- 1	1973	878	1095	44.5	6.89306	26.5585
GSM882316	CG4936 rep- 2	1902	792	1110	41.64	6.78233	26.2355
GSM558582	DWG rep- 1 [ reanalyzed ]	1250	550	700	44	7.04	25.68
GSM550477	SIN3A rep- 2	1925	820	1105	42.6	6.80519	25.2987
GSM558583	DWG rep- 2 [ reanalyzed ]	1202	512	690	42.6	5.65724	25.2912
GSM882320	CG10267 rep- 2	1701	640	1061	37.62	7.17225	24.9853
GSM882274	CG7928 rep- 2	1649	637	1012	38.63	6.06428	24.9848
GSM550454	MNT rep- 2	1608	668	940	41.54	5.90796	24.9378
GSM550451	MAX rep- 2	2072	742	1330	35.81	5.40541	21.0907
GSM550462	PCAF rep- 1	1857	641	1216	34.52	4.90038	20.4631
GSM550450	MAX rep- 1	2131	734	1397	34.44	4.97419	20.366
GSM550455	MNT rep- 1	1719	588	1131	34.21	4.13031	18.6155
GSM882341	CG33213 rep- 1	1831	521	1310	28.45	4.15074	17.8591
GSM882342	CG33213 rep- 2	1788	503	1285	28.13	4.36242	17.6174
GSM550463	PCAF rep- 2	1673	509	1164	30.42	4.00478	16.4973
GSM882339	UBC-E2H rep- 1	2386	618	1768	25.9	4.61023	16.0939
GSM550408	ASH2 rep- 2	2519	673	1846	26.72	3.85073	15.5617
GSM550416	CDK7 rep- 1	2372	536	1836	22.6	4.42664	14.882
GSM882282	CG15514 rep- 2	1523	373	1150	24.49	3.41431	14.8391
GSM882318	CG10949 rep- 2	2190	472	1718	21.55	3.42466	13.653
GSM550417	CDK7 rep- 2	2405	535	1870	22.25	2.99376	13.0561
GSM882281	CG15514 rep- 1	1524	348	1176	22.83	3.41207	12.9921
GSM882300	CG14962 rep- 2	2088	480	1608	22.99	2.39464	12.7874
GSM882353	MES4 rep- 1	2723	570	2153	20.93	3.3419	12.523
GSM882340	UBC-E2H rep- 2	2484	517	1967	20.81	3.09984	12.3591
GSM550404	ACT5C rep- 1	2116	425	1691	20.09	2.36295	11.1059
GSM550409	ASH2 rep- 1	1896	395	1501	20.83	2.42616	10.654
GSM882280	RPS9 rep- 2	1831	356	1475	19.44	2.29383	10.4315
GSM882299	CG14962 rep- 1	2205	404	1801	18.32	2.44898	10.3855
GSM423298	RpII18 DamID, rep- 1	1821	417	1404	22.9	1.64745	10.1043
GSM1039518	CC26 HP1 RNAi	1404	275	1129	19.59	2.20798	9.90028
GSM882349	CG2540 rep- 1	2505	411	2094	16.41	2.27545	9.74052
GSM550466	PHO rep- 2	1658	309	1349	18.64	2.11098	9.71049
GSM882351	SSL1 rep- 1	2755	419	2336	15.21	2.57713	9.58258
GSM550467	PHO rep- 1	1640	308	1332	18.78	2.19512	9.45122
GSM882264	ADA2B rep- 2	1771	328	1443	18.52	2.14568	9.4297
GSM550472	RPD3 rep- 2	2369	441	1928	18.62	2.27944	9.37104
GSM882326	CG17153 rep- 2	1543	273	1270	17.69	2.2035	9.33247
GSM882254	CG1847 rep- 2	2157	365	1792	16.92	2.13259	9.3185
GSM882287	ISWI rep- 1	2811	567	2244	20.17	2.20562	9.24938
GSM882279	RPS9 rep- 1	1841	319	1522	17.33	1.68387	8.96252
GSM882317	CG10949 rep- 1	2394	427	1967	17.84	1.46199	8.89724
GSM558577	CTCF rep- 2 [ reanalyzed ]	1081	287	794	26.55	1.75763	8.88067
GSM558576	CTCF rep- 1 [ reanalyzed ]	1211	292	919	24.11	1.98183	8.83567
GSM882354	MES4 rep- 2	2494	405	2089	16.24	2.1251	8.78107
GSM550473	RPD3 rep- 1	2689	440	2249	16.36	1.82224	8.59055
GSM882263	ADA2B rep- 1	1912	303	1609	15.85	2.14435	8.4728
GSM882256	CG5168 rep- 2	2605	376	2229	14.43	1.95777	8.36852
GSM882324	CG11802 rep- 2	2059	299	1760	14.52	1.89412	8.35357
GSM882325	CG17153 rep- 1	1522	248	1274	16.29	1.97109	8.34428
GSM882253	CG1847 rep- 1	1927	284	1643	14.74	1.29735	7.73223
GSM550405	ACT5C rep- 2	2246	344	1902	15.32	1.64737	7.56901
GSM882350	CG2540 rep- 2	2716	360	2356	13.25	1.32548	7.25331
GSM882288	ISWI rep- 2	2732	422	2310	15.45	1.24451	7.24744
GSM550470	PROD rep- 1	1298	198	1100	15.25	1.23267	7.16487
GSM882283	CG17385 rep- 1	1702	237	1465	13.92	1.11633	6.87427
GSM550471	PROD rep- 2	1277	192	1085	15.04	1.33125	6.73453
GSM550438	HP1c rep- 1	1653	254	1399	15.37	1.20992	6.71506
GSM882323	CG11802 rep- 1	1975	256	1719	12.96	1.67089	6.63291
GSM550439	HP1c rep- 2	1524	217	1307	14.24	1.37795	6.43045
GSM550418	CG31367 rep- 1	2836	282	2554	9.94	1.58674	6.17066
GSM882255	CG5168 rep- 1	2253	250	2003	11.1	1.42033	5.99201
GSM550478	SIR2 rep- 1	2365	264	2101	11.16	1.05708	5.75053
GSM882298	CG7818 rep- 2	1568	227	1341	14.48	0.57398	5.7398
GSM550425	DF31 rep- 2	2459	265	2194	10.78	1.17934	5.73404
GSM882284	CG17385 rep- 2	2069	236	1833	11.41	0.918318	5.65491
GSM550449	LOLAL rep- 2	1737	252	1485	14.51	0.690846	5.52677
GSM550448	LOLAL rep- 1	1915	254	1661	13.26	0.78329	5.43081
GSM882352	SSL1 rep- 2	3000	313	2687	10.43	1.23333	5.36667
GSM550424	DF31 rep- 1	2698	296	2402	10.97	0.778354	5.33729
GSM550479	SIR2 rep- 2	2712	375	2337	13.83	0.737463	5.23599
GSM882295	CG16817 rep- 1	2447	239	2208	9.77	1.14426	5.1083
GSM1039519	CC26 control RNAi	1202	148	1054	12.31	0.748752	4.90849
GSM882291	CG3909 rep- 1	2497	271	2226	10.85	0.640769	4.84581
GSM550427	DSP1 rep- 2	1964	200	1764	10.18	1.27291	4.83707
GSM423299	RpII18 DamID, rep- 2	2236	331	1905	14.8	0.670841	4.83005
GSM882337	ERR rep- 1	1681	191	1490	11.36	0.892326	4.81856
GSM882257	CG4886 rep- 1	2745	247	2498	9	0.874317	4.77231
GSM882329	CG7357 rep- 1	1658	159	1499	9.59	0.965018	4.70446
GSM882247	HEL25E rep- 1	2631	223	2408	8.48	1.33029	4.63702
GSM882330	CG7357 rep- 2	1479	147	1332	9.94	1.0142	4.5977
GSM882297	CG7818 rep- 1	1566	181	1385	11.56	0.574713	4.46999
GSM550444	JRA rep- 2	1637	143	1494	8.74	1.03849	4.39829
GSM882296	CG16817 rep- 2	2419	225	2194	9.3	0.826788	4.38198
GSM550426	DSP1 rep- 1	2339	230	2109	9.83	0.726806	4.23258
GSM882343	JIGR1 rep- 1	1677	175	1502	10.44	0.775194	4.17412
GSM882248	HEL25E rep- 2	3035	215	2820	7.08	0.856672	4.05272
GSM550406	ASF1 rep- 1	2828	241	2587	8.52	0.813296	3.71287
GSM882344	JIGR1 rep- 2	1656	158	1498	9.54	0.362319	3.62319
GSM882258	CG4886 rep- 2	2237	192	2045	8.58	0.581135	3.62092
GSM550407	ASF1 rep- 2	2478	184	2294	7.43	0.847458	3.22841
GSM550445	JRA rep- 1	1612	126	1486	7.82	0.434243	3.22581
GSM550431	ECR rep- 1	1461	130	1331	8.9	0.616016	3.21697
GSM882355	CG5274 rep- 1	1863	147	1716	7.89	0.85883	3.16694
GSM550419	CG31367 rep- 2	2970	172	2798	5.79	0.538721	3.13131
GSM882266	RAD21 rep- 2	1475	176	1299	11.93	0.881356	3.11864
GSM550430	ECR rep- 2	1654	151	1503	9.13	0.604595	3.08343
GSM882262	L(1)G0004 rep- 2	3398	218	3180	6.42	0.441436	2.88405
GSM882356	CG5274 rep- 2	1703	144	1559	8.46	0.2936	2.75984
GSM882268	CG5846 rep- 2	1694	119	1575	7.02	0.649351	2.71547
GSM550456	MRG15 rep- 2	2071	196	1875	9.46	0.434573	2.65572
GSM882249	TRIP1 rep- 1	2894	171	2723	5.91	0.691085	2.62612
GSM882334	CG8924 rep- 2	2486	152	2334	6.11	0.482703	2.61464
GSM550494	Gal4-DBD rep- 1	2511	137	2374	5.46	0.398248	2.50896
GSM550453	MED31 rep- 2	1637	117	1520	7.15	0.427611	2.44349
GSM882333	CG8924 rep- 1	2883	159	2724	5.52	0.138744	2.42803
GSM882278	CG7745 rep- 2	1657	96	1561	5.79	0.30175	2.414
GSM550474	SCE rep- 2	1037	93	944	8.97	0.385728	2.4108
GSM550464	PCL rep- 1	1226	106	1120	8.65	0.489396	2.36542
GSM550495	Gal4-DBD rep- 2	2088	112	1976	5.36	0.574713	2.34674
GSM550452	MED31 rep- 1	1578	100	1478	6.34	0.380228	2.28137
GSM550428	E(Z) rep- 2	1205	90	1115	7.47	0.33195	2.24066
GSM882308	CG7946 rep- 1	2288	115	2173	5.03	0.393357	2.22902
GSM882261	L(1)G0004 rep- 1	2982	127	2855	4.26	0.402414	2.21328
GSM882250	TRIP1 rep- 2	2912	166	2746	5.7	0.412088	2.16346
GSM882285	CG11723 rep- 1	1310	98	1212	7.48	0.534351	2.1374
GSM550410	BCD rep- 2	1560	102	1458	6.54	0.512821	2.11538
GSM882338	ERR rep- 2	2364	129	2235	5.46	0.423012	2.07276
GSM550465	PCL rep- 2	1258	110	1148	8.74	0.317965	2.06677
GSM882277	CG7745 rep- 1	1307	79	1228	6.04	0.459067	2.0658
GSM882311	CG7946 rep- 2	2100	75	2025	3.57	0.47619	2.04762
GSM882345	MAF-S rep- 1	1661	83	1578	5	0.301023	2.04696
GSM550411	BCD rep- 1	1565	113	1452	7.22	0.57508	2.04473
GSM882292	CG3909 rep- 2	2496	138	2358	5.53	0.440705	2.04327
GSM550446	LHR rep- 1	1347	60	1287	4.45	0.519673	2.00445
GSM550503	H3K9me2 rep- 2 [ChIP]	2243	104	2139	4.64	0.490415	1.91708
GSM550475	SCE rep- 1	1088	100	988	9.19	0.183824	1.83824
GSM882289	CG5181 rep- 1	2207	96	2111	4.35	0.271862	1.81242
GSM882265	RAD21 rep- 1	1494	185	1309	12.38	0.401606	1.80723
GSM882259	RYBP rep- 1	3286	144	3142	4.38	0.152161	1.7955
GSM550415	CAF1 rep- 2	2298	90	2208	3.92	0.130548	1.78416
GSM882286	CG11723 rep- 2	1179	72	1107	6.11	0.508906	1.78117
GSM558580	GAF rep- 1 [ reanalyzed ]	1359	101	1258	7.43	0.147167	1.766
GSM550458	MUS209 rep- 2	2687	105	2582	3.91	0.409378	1.74916
GSM882267	CG5846 rep- 1	1385	96	1289	6.93	0.361011	1.73285
GSM550429	E(Z) rep- 1	1276	88	1188	6.9	0.15674	1.72414
GSM550507	H3K79me2 rep- 2 [ChIP]	2477	303	2174	12.23	0.0403714	1.6956
GSM882322	CG5245 rep- 2	2185	80	2105	3.66	0.1373	1.6476
GSM550421	CTBP rep- 1	1686	68	1618	4.03	0.474496	1.60142
GSM550459	MUS209 rep- 1	2856	98	2758	3.43	0.52521	1.54062
GSM882346	MAF-S rep- 2	1486	74	1412	4.98	0.13459	1.48048
GSM558581	GAF rep- 2 [ reanalyzed ]	1435	116	1319	8.08	0.209059	1.46341
GSM550461	PC rep- 2	1035	78	957	7.54	0.289855	1.44928
GSM882270	CG2129 rep- 2	1392	72	1320	5.17	0.215517	1.36494
GSM550457	MRG15 rep- 1	2163	183	1980	8.46	0.23116	1.34073
GSM550414	CAF1 rep- 1	2664	86	2578	3.23	0.225225	1.27628
GSM550481	SU(VAR)2-10 rep- 2	1659	61	1598	3.68	0	1.20555
GSM550506	H3K79me2 rep- 1 [ChIP]	2658	263	2395	9.89	0	1.20391
GSM550480	SU(VAR)2-10 rep- 1	1494	57	1437	3.82	0.133869	1.13788
GSM550420	CTBP rep- 2	1670	50	1620	2.99	0.299401	1.13772
GSM550460	PC rep- 1	808	71	737	8.79	0.247525	1.11386
GSM882321	CG5245 rep- 1	2821	81	2740	2.87	0.248139	1.0989
GSM550440	HP6 rep- 1	1489	36	1453	2.42	0	1.07455
GSM550447	LHR rep- 2	1117	39	1078	3.49	0.179051	1.07431
GSM550435	GRO rep- 1	1963	55	1908	2.8	0.101885	1.06979
GSM882269	CG2129 rep- 1	1607	65	1542	4.04	0.248911	0.995644
GSM882260	RYBP rep- 2	2194	55	2139	2.51	0.182315	0.911577
GSM882272	CG3313 rep- 2	3091	66	3025	2.14	0.032352	0.8088
GSM550434	GRO rep- 2	2408	52	2356	2.16	0	0.789037
GSM550433	EFF rep- 1	2538	41	2497	1.62	0.118203	0.788022
GSM882328	CG12744 rep- 2	1569	29	1540	1.85	0.191205	0.764818
GSM550499	H3 rep- 2 [ChIP]	3626	72	3554	1.99	0.19305	0.744622
GSM550483	SU(VAR)3-7 rep- 1	1230	37	1193	3.01	0.0813008	0.731707
GSM550432	EFF rep- 2	2782	41	2741	1.47	0.0718907	0.718907
GSM882336	SBP2 rep- 2	3005	44	2961	1.46	0.166389	0.698835
GSM882290	CG5181 rep- 2	1868	39	1829	2.09	0.107066	0.695931
GSM882313	CG3838 rep- 1	1456	53	1403	3.64	0.137363	0.686813
GSM882314	CG3838 rep- 2	1371	47	1324	3.43	0.145879	0.656455
GSM882335	SBP2 rep- 1	3422	49	3373	1.43	0.204559	0.642899
GSM882252	CG3771 rep- 2	2064	51	2013	2.47	0.242248	0.629845
GSM882348	CG15436 rep- 2	1274	26	1248	2.04	0.0784929	0.627943
GSM550492	TOP1 rep- 2	1451	56	1395	3.86	0.068918	0.620262
GSM550441	HP6 rep- 2	1331	35	1296	2.63	0.0751315	0.601052
GSM882271	CG3313 rep- 1	2710	39	2671	1.44	0	0.590406
GSM550443	IAL rep- 1	2745	48	2697	1.75	0.0364299	0.582878
GSM550442	IAL rep- 2	2964	53	2911	1.79	0.0674764	0.506073
GSM550505	H3K27me3 rep- 2 [ChIP]	1641	59	1582	3.6	0	0.487508
GSM550502	H3K9me2 rep- 1 [ChIP]	1300	17	1283	1.31	0	0.461538
GSM882347	CG15436 rep- 1	1325	26	1299	1.96	0.0754717	0.45283
GSM550504	H3K27me3 rep- 1 [ChIP]	1638	52	1586	3.17	0	0.42735
GSM882332	CG8289 rep- 2	1426	12	1414	0.84	0.0701262	0.420757
GSM550498	H3 rep- 1 [ChIP]	3464	42	3422	1.21	0.0866051	0.375289
GSM550501	H3K4me2 rep- 2 [ChIP]	2707	315	2392	11.64	0.0738825	0.369413
GSM550493	TOP1 rep- 1	1358	39	1319	2.87	0	0.368189
GSM882251	CG3771 rep- 1	1695	39	1656	2.3	0.0589971	0.353982
GSM1039520	CC4 HP1 RNAi	1447	18	1429	1.24	0	0.345543
GSM550482	SU(VAR)3-7 rep- 2	1162	21	1141	1.81	0.0860585	0.344234
GSM558578	SU(HW) rep- 1 [ reanalyzed ]	1492	31	1461	2.08	0.0670241	0.335121
GSM882294	CG7006 rep- 2	2776	21	2755	0.76	0.0720461	0.324207
GSM550496	H1 rep- 1 [ChIP]	3388	25	3363	0.74	0	0.295159
GSM550497	H1 rep- 2 [ChIP]	3535	27	3508	0.76	0.0848656	0.282885
GSM550412	BRM rep- 1	1646	26	1620	1.58	0.0607533	0.243013
GSM550487	SUUR rep- 2	1332	8	1324	0.6	0	0.225225
GSM550500	H3K4me2 rep- 1 [ChIP]	2690	294	2396	10.93	0.0371747	0.223048
GSM882331	CG8289 rep- 1	1398	12	1386	0.86	0.0715308	0.214592
GSM550436	HP1 rep- 2	1018	11	1007	1.08	0.0982318	0.196464
GSM550413	BRM rep- 2	1576	21	1555	1.33	0.126904	0.190355
GSM882293	CG7006 rep- 1	3184	19	3165	0.6	0.0628141	0.188442
GSM550485	SU(VAR)3-9 rep- 2	1127	4	1123	0.35	0	0.177462
GSM882327	CG12744 rep- 1	1725	23	1702	1.33	0	0.173913
GSM558579	SU(HW) rep- 2 [ reanalyzed ]	1222	14	1208	1.15	0	0.163666
GSM1039521	CC4 control RNAi	1345	9	1336	0.67	0	0.148699
GSM423291	H1 DamID, rep- 2	2892	6	2886	0.21	0	0.103734
GSM550437	HP1 rep- 1	1009	16	993	1.59	0	0.099108
GSM550486	SUUR rep- 1	1796	9	1787	0.5	0	0.0556793
GSM550422	D1 rep- 2	1837	7	1830	0.38	0	0.0544366
GSM423290	H1 DamID, rep- 1	2857	1	2856	0.04	0	0
GSM509085	Lamin DamID, rep- 1	1882	1	1881	0.05	0	0
GSM509086	Lamin DamID, rep- 2	2184	4	2180	0.18	0	0
GSM550423	D1 rep- 1	2225	10	2215	0.45	0	0
GSM550484	SU(VAR)3-9 rep- 1	1015	2	1013	0.2	0	0
